# Supplementary material for: Di-μ-acetato-bis­[(acetato-κ2 O,O′)bis­(iso­nicotinamide-κN)copper(II)]
Source: Acta Crystallogr Sect E Struct Rep Online. 2010 Feb 10;66(Pt 3):m275–6. doi: 10.1107/S1600536810004393 (PMC2983640; doi:10.1107/S1600536810004393)
Supplement: Supplementary file 1 [file e-66-0m275-sup1.cif]

##############################################################################
###                                                                        ###
###        Electronic paper (Acta Crystallographica Section E)             ###
###                                                                        ###
##############################################################################
#                                                                            #
# This CIF contains the data in a paper accepted for publication in Acta     #
# Crystallographica Section E. It conforms to the requirements of Notes      #
# for Authors for Section E, and has been peer reviewed under the auspices   #
# of the IUCr Commission on Journals.                                        #
#                                                                            #
# Full details of the Crystallographic Information File format               #
# are given in the paper "The Crystallographic Information File (CIF):       #
# a New Standard Archive File for Crystallography" by S. R. Hall, F. H.      #
# Allen and I. D. Brown [Acta Cryst. (1991), A47, 655-685].                  #
#                                                                            #
# The current version of the core CIF dictionary is obtainable from          #
# ftp://ftp.iucr.org/pub/cif_core.dic. The current version number is 2.4.    #
#                                                                            #
# Software is freely available for graphical display of the structure(s) in  #
# this CIF.  For information consult the CIF home page http://www.iucr.org/  #
# cif/home.html                                                              #
#                                                                            #
# This file may be used for bona fide research purposes within the           #
# scientific community so long as proper attribution is given to the journal # 
# article from which it was obtained.                                        #
#                                                                            #
##############################################################################
                                             
data_I
_audit_creation_method     SHELXL-97
_chemical_name_systematic
;\
Di-\m-acetato-bis[(acetato-\k^2^<i>O</i>,<i>O</i>')\
bis(isonicotinamide-\k<i>N</i>)copper(II)]
;
_chemical_name_common     ?
_chemical_formula_moiety     'C32 H36 Cu2 N8 O12'
_chemical_formula_sum     'C32 H36 Cu2 N8 O12'
_chemical_formula_iupac     '[Cu2 (C2 H3 O2)4 (C6 H6 N2 O)4]'
_chemical_formula_weight     851.77
_chemical_melting_point     ?
_symmetry_cell_setting     monoclinic
_symmetry_space_group_name_H-M     'P 21/c'
_symmetry_space_group_name_Hall     '-P 2ybc'
loop_
    _symmetry_equiv_pos_as_xyz
    'x, y, z'
    '-x, y+1/2, -z+1/2'
    '-x, -y, -z'
    'x, -y-1/2, z-1/2'
_cell_length_a     10.910(2)
_cell_length_b     11.462(2)
_cell_length_c     15.644(3)
_cell_angle_alpha     90.00
_cell_angle_beta     104.05(3)
_cell_angle_gamma     90.00
_cell_volume     1897.6(7)
_cell_formula_units_Z     2
_cell_measurement_reflns_used     25
_cell_measurement_theta_min     7.5
_cell_measurement_theta_max     15.0
_cell_measurement_temperature     294(2)
_exptl_crystal_description     block
_exptl_crystal_colour     blue
_exptl_crystal_size_max     0.28
_exptl_crystal_size_mid     0.18
_exptl_crystal_size_min     0.14
_exptl_crystal_density_diffrn     1.491
_exptl_crystal_density_meas     ?
_exptl_crystal_density_method     'not measured'
_exptl_crystal_F_000     876
_exptl_absorpt_coefficient_mu     1.191
_exptl_absorpt_correction_type     psi-scan
_exptl_absorpt_process_details     '(North <i>et al.</i>,  1968)'
_exptl_absorpt_correction_T_min     0.76
_exptl_absorpt_correction_T_max     0.85
_diffrn_ambient_temperature     294(2)
_diffrn_radiation_type     MoK\a
_diffrn_radiation_wavelength     0.71073
_diffrn_radiation_source     'fine-focus sealed tube'
_diffrn_radiation_monochromator     graphite
_diffrn_measurement_device     "Rigaku AFC6 Difractometer"
_diffrn_measurement_method     \w/2\q
_diffrn_reflns_number     12257
_diffrn_reflns_av_R_equivalents     0.0640
_diffrn_reflns_av_sigmaI/netI     0.0639
_diffrn_reflns_theta_min     1.92
_diffrn_reflns_theta_max     26.00
_diffrn_reflns_theta_full     26.00
_diffrn_measured_fraction_theta_max     0.999
_diffrn_measured_fraction_theta_full     0.999
_diffrn_reflns_limit_h_min     -3
_diffrn_reflns_limit_h_max     13
_diffrn_reflns_limit_k_min     -13
_diffrn_reflns_limit_k_max     14
_diffrn_reflns_limit_l_min     -19
_diffrn_reflns_limit_l_max     19
_diffrn_standards_number     3
_diffrn_standards_interval_count     150
_diffrn_standards_decay_%     <2
_reflns_number_total     3736
_reflns_number_gt     2384
_reflns_threshold_expression     I>2\s(I)
_refine_ls_structure_factor_coef     Fsqd
_refine_ls_matrix_type     full
_refine_ls_R_factor_all     0.0896
_refine_ls_R_factor_gt     0.0390
_refine_ls_wR_factor_gt     0.0876
_refine_ls_wR_factor_ref     0.0990
_refine_ls_goodness_of_fit_ref     1.081
_refine_ls_restrained_S_all     1.081
_refine_ls_number_reflns     3736
_refine_ls_number_parameters     244
_refine_ls_number_restraints     0
_refine_ls_hydrogen_treatment     constr
_refine_ls_weighting_scheme     calc
_refine_ls_weighting_details
                 'calc w=1/[\s^2^(Fo^2^)+(0.0438P)^2^] where P=(Fo^2^+2Fc^2^)/3'
_atom_sites_solution_hydrogens     geom
_atom_sites_solution_primary     direct
_atom_sites_solution_secondary     difmap
_refine_ls_shift/su_max     0.001
_refine_ls_shift/su_mean     0.000
_refine_diff_density_max     0.363
_refine_diff_density_min     -0.431
_refine_ls_extinction_method     none
_refine_ls_extinction_coef     ?
loop_
    _atom_type_symbol
    _atom_type_description
    _atom_type_scat_dispersion_real
    _atom_type_scat_dispersion_imag
    _atom_type_scat_source
    'C' 'C' 0.0033 0.0016
                         'International Tables Vol C Tables 4.2.6.8 and 6.1.1.4'
    'H' 'H' 0.0000 0.0000
                         'International Tables Vol C Tables 4.2.6.8 and 6.1.1.4'
    'N' 'N' 0.0061 0.0033
                         'International Tables Vol C Tables 4.2.6.8 and 6.1.1.4'
    'O' 'O' 0.0106 0.0060
                         'International Tables Vol C Tables 4.2.6.8 and 6.1.1.4'
    'Cu' 'Cu' 0.3201 1.2651
                         'International Tables Vol C Tables 4.2.6.8 and 6.1.1.4'
_computing_data_collection
;
MSC/AFC Diffractometer Control Software, (Molecular Structure
Corporation, 1988)
;
_computing_cell_refinement
;
MSC/AFC Diffractometer Control Software, (Molecular Structure
Corporation, 1988)
;
_computing_data_reduction
;
MSC/AFC Diffractometer Control Software, (Molecular Structure
Corporation, 1988)
;
_computing_structure_solution     'SHELXS97 (Sheldrick, 2008)'
_computing_structure_refinement     'SHELXL97 (Sheldrick, 2008)'
_computing_molecular_graphics     'SHELXTL-NT (Sheldrick, 2008)'
_computing_publication_material
                          'SHELXTL-NT (Sheldrick, 2008) and PLATON (Spek, 2009)'
loop_
    _atom_site_type_symbol
    _atom_site_label
    _atom_site_fract_x
    _atom_site_fract_y
    _atom_site_fract_z
    _atom_site_U_iso_or_equiv
    _atom_site_adp_type
    _atom_site_calc_flag
    _atom_site_refinement_flags
    _atom_site_occupancy
    _atom_site_disorder_assembly
    _atom_site_disorder_group
    Cu Cu1 0.52008(4) 0.66370(3) 0.55107(2) 0.03432(14) Uani d . 1 . .
    N N11 0.6436(2) 0.6393(2) 0.67105(15) 0.0354(6) Uani d . 1 . .
    N N21 0.8631(2) 0.6620(3) 0.99514(15) 0.0515(8) Uani d . 1 . .
    H H21A 0.9136 0.6681 1.0465 0.062 Uiso calc R 1 . .
    H H21B 0.7827 0.6654 0.9894 0.062 Uiso calc R 1 . .
    O O11 1.0221(2) 0.6417(3) 0.92761(13) 0.0622(8) Uani d . 1 . .
    C C11 0.7678(3) 0.6569(3) 0.6801(2) 0.0453(8) Uani d . 1 . .
    H H11 0.7968 0.6700 0.6297 0.054 Uiso calc R 1 . .
    C C21 0.8542(3) 0.6563(3) 0.76043(19) 0.0458(8) Uani d . 1 . .
    H H21 0.9396 0.6671 0.7635 0.055 Uiso calc R 1 . .
    C C31 0.8135(3) 0.6396(3) 0.83658(19) 0.0355(7) Uani d . 1 . .
    C C41 0.6858(3) 0.6182(3) 0.82759(18) 0.0384(8) Uani d . 1 . .
    H H41 0.6548 0.6037 0.8770 0.046 Uiso calc R 1 . .
    C C51 0.6054(3) 0.6187(3) 0.74488(18) 0.0368(7) Uani d . 1 . .
    H H51 0.5201 0.6040 0.7399 0.044 Uiso calc R 1 . .
    C C61 0.9091(3) 0.6474(3) 0.92481(19) 0.0401(8) Uani d . 1 . .
    N N12 0.4021(2) 0.6837(2) 0.43010(14) 0.0338(6) Uani d . 1 . .
    N N22 0.2051(3) 0.6561(2) 0.10087(15) 0.0438(7) Uani d . 1 . .
    H H22A 0.1567 0.6508 0.0487 0.053 Uiso calc R 1 . .
    H H22B 0.2852 0.6462 0.1091 0.053 Uiso calc R 1 . .
    O O12 0.0434(2) 0.6944(3) 0.16185(14) 0.0768(10) Uani d . 1 . .
    C C12 0.4499(3) 0.6853(3) 0.35855(19) 0.0400(8) Uani d . 1 . .
    H H12 0.5373 0.6871 0.3671 0.048 Uiso calc R 1 . .
    C C22 0.3768(3) 0.6843(3) 0.27344(19) 0.0401(8) Uani d . 1 . .
    H H22 0.4146 0.6840 0.2261 0.048 Uiso calc R 1 . .
    C C32 0.2462(3) 0.6838(3) 0.25892(18) 0.0365(8) Uani d . 1 . .
    C C42 0.1959(3) 0.6871(3) 0.33279(18) 0.0441(9) Uani d . 1 . .
    H H42 0.1089 0.6898 0.3260 0.053 Uiso calc R 1 . .
    C C52 0.2757(3) 0.6864(3) 0.41562(19) 0.0411(8) Uani d . 1 . .
    H H52 0.2403 0.6878 0.4641 0.049 Uiso calc R 1 . .
    C C62 0.1560(3) 0.6793(3) 0.16855(19) 0.0415(8) Uani d . 1 . .
    O O13 0.3889(2) 0.5867(2) 0.59603(12) 0.0434(6) Uani d . 1 . .
    O O23 0.3372(2) 0.4336(2) 0.50649(14) 0.0500(6) Uani d . 1 . .
    C C13 0.3202(3) 0.5003(3) 0.5648(2) 0.0408(8) Uani d . 1 . .
    C C23 0.2067(4) 0.4812(4) 0.6042(3) 0.0855(14) Uani d . 1 . .
    H H23A 0.1303 0.4859 0.5583 0.128 Uiso d R 1 . .
    H H23B 0.2056 0.5397 0.6478 0.128 Uiso d R 1 . .
    H H23C 0.2128 0.4054 0.6310 0.128 Uiso d R 1 . .
    O O14 0.61484(19) 0.81068(17) 0.53598(12) 0.0355(5) Uani d . 1 . .
    O O24 0.4839(2) 0.8831(2) 0.61005(15) 0.0558(7) Uani d . 1 . .
    C C14 0.5792(3) 0.8918(3) 0.58074(19) 0.0372(7) Uani d . 1 . .
    C C24 0.6596(4) 0.9995(3) 0.5983(2) 0.0635(11) Uani d . 1 . .
    H H24A 0.6678 1.0316 0.5433 0.095 Uiso d R 1 . .
    H H24B 0.7418 0.9798 0.6338 0.095 Uiso d R 1 . .
    H H24C 0.6209 1.0559 0.6287 0.095 Uiso d R 1 . .
loop_
    _atom_site_aniso_label
    _atom_site_aniso_U_11
    _atom_site_aniso_U_22
    _atom_site_aniso_U_33
    _atom_site_aniso_U_12
    _atom_site_aniso_U_13
    _atom_site_aniso_U_23
    Cu1 0.0350(2) 0.0431(2) 0.01981(18) -0.0048(2) -0.00328(14) 0.00104(18)
    N11 0.0377(15) 0.0443(16) 0.0207(12) -0.0029(12) 0.0005(11) 0.0014(11)
    N21 0.0301(14) 0.099(2) 0.0211(12) -0.0010(17) -0.0028(11) -0.0061(15)
    O11 0.0350(13) 0.123(2) 0.0245(11) -0.0002(15) -0.0009(10) -0.0015(14)
    C11 0.0378(18) 0.071(2) 0.0250(15) -0.0064(19) 0.0036(14) 0.0053(17)
    C21 0.0341(18) 0.071(2) 0.0298(16) -0.0078(19) 0.0032(14) 0.0023(17)
    C31 0.0313(16) 0.047(2) 0.0242(14) -0.0024(15) -0.0003(12) -0.0017(14)
    C41 0.0389(18) 0.052(2) 0.0221(14) -0.0018(16) 0.0029(13) 0.0027(14)
    C51 0.0305(16) 0.0485(19) 0.0280(15) -0.0025(15) 0.0001(13) -0.0011(14)
    C61 0.0353(18) 0.053(2) 0.0263(15) -0.0020(17) -0.0043(14) 0.0014(15)
    N12 0.0358(14) 0.0390(16) 0.0226(12) -0.0013(12) -0.0006(11) -0.0003(10)
    N22 0.0381(15) 0.0658(18) 0.0227(12) 0.0051(15) -0.0016(11) -0.0014(13)
    O12 0.0387(14) 0.156(3) 0.0292(12) 0.0195(17) -0.0046(11) -0.0138(15)
    C12 0.0295(16) 0.055(2) 0.0314(16) -0.0034(15) 0.0002(13) 0.0027(15)
    C22 0.0387(18) 0.057(2) 0.0235(14) 0.0013(17) 0.0050(13) 0.0008(14)
    C32 0.0352(17) 0.048(2) 0.0217(14) 0.0035(15) -0.0016(13) -0.0017(13)
    C42 0.0326(17) 0.068(3) 0.0266(15) 0.0103(17) -0.0026(13) 0.0011(15)
    C52 0.0431(19) 0.056(2) 0.0232(15) 0.0085(16) 0.0058(14) -0.0014(14)
    C62 0.0376(19) 0.056(2) 0.0260(15) 0.0064(17) -0.0008(14) -0.0003(15)
    O13 0.0447(13) 0.0550(15) 0.0267(11) -0.0126(12) 0.0014(10) -0.0026(10)
    O23 0.0490(14) 0.0535(14) 0.0439(13) 0.0058(13) 0.0040(11) -0.0070(12)
    C13 0.0376(17) 0.046(2) 0.0364(18) 0.0006(17) 0.0046(14) 0.0057(17)
    C23 0.075(3) 0.077(3) 0.116(4) -0.026(3) 0.045(3) -0.020(3)
    O14 0.0361(12) 0.0407(13) 0.0288(10) -0.0035(10) 0.0063(9) -0.0003(9)
    O24 0.0549(16) 0.0677(17) 0.0524(14) 0.0021(13) 0.0277(13) 0.0018(13)
    C14 0.0390(19) 0.0441(19) 0.0263(15) -0.0015(16) 0.0037(14) 0.0035(15)
    C24 0.081(3) 0.049(2) 0.061(2) -0.013(2) 0.018(2) -0.015(2)
_geom_special_details
;
All esds (except the esd in the dihedral angle between two l.s. planes) are
estimated using the full covariance matrix. The cell esds are taken into
account individually in the estimation of esds in distances, angles and
torsion angles; correlations between esds in cell parameters are only used
when they are defined by crystal symmetry. An approximate (isotropic)
treatment of cell esds is used for estimating esds involving l.s. planes.
;
loop_
    _geom_bond_atom_site_label_1
    _geom_bond_atom_site_label_2
    _geom_bond_site_symmetry_2
    _geom_bond_distance
    _geom_bond_publ_flag
    Cu1 O13 . 1.952(2) y
    Cu1 O14 . 2.020(2) y
    Cu1 N12 . 2.027(2) y
    Cu1 N11 . 2.047(2) y
    Cu1 O23 3_666 2.271(2) y
    Cu1 O24 . 2.740(2) y
    N11 C51 . 1.341(4) ?
    N11 C11 . 1.343(4) ?
    N21 C61 . 1.326(4) ?
    N21 H21A . 0.8600 ?
    N21 H21B . 0.8600 ?
    O11 C61 . 1.224(4) ?
    C11 C21 . 1.376(4) ?
    C11 H11 . 0.9300 ?
    C21 C31 . 1.382(4) ?
    C21 H21 . 0.9300 ?
    C31 C41 . 1.388(4) ?
    C31 C61 . 1.517(4) ?
    C41 C51 . 1.376(4) ?
    C41 H41 . 0.9300 ?
    C51 H51 . 0.9300 ?
    N12 C52 . 1.343(4) ?
    N12 C12 . 1.345(4) ?
    N22 C62 . 1.324(4) ?
    N22 H22A . 0.8600 ?
    N22 H22B . 0.8600 ?
    O12 C62 . 1.220(4) ?
    C12 C22 . 1.376(4) ?
    C12 H12 . 0.9300 ?
    C22 C32 . 1.387(4) ?
    C22 H22 . 0.9300 ?
    C32 C42 . 1.395(4) ?
    C32 C62 . 1.515(4) ?
    C42 C52 . 1.374(4) ?
    C42 H42 . 0.9300 ?
    C52 H52 . 0.9300 ?
    O13 C13 . 1.265(4) ?
    O23 C13 . 1.239(4) ?
    O23 Cu1 3_666 2.271(2) ?
    C13 C23 . 1.526(5) ?
    C23 H23A . 0.9600 ?
    C23 H23B . 0.9600 ?
    C23 H23C . 0.9600 ?
    O14 C14 . 1.280(4) ?
    O24 C14 . 1.237(4) ?
    C14 C24 . 1.501(5) ?
    C24 H24A . 0.9600 ?
    C24 H24B . 0.9600 ?
    C24 H24C . 0.9600 ?
loop_
    _geom_angle_atom_site_label_1
    _geom_angle_atom_site_label_2
    _geom_angle_atom_site_label_3
    _geom_angle_site_symmetry_1
    _geom_angle_site_symmetry_3
    _geom_angle
    _geom_angle_publ_flag
    O13 Cu1 O14 . . 149.31(9) ?
    O13 Cu1 N12 . . 91.88(10) ?
    O14 Cu1 N12 . . 91.34(9) ?
    O13 Cu1 N11 . . 89.15(9) ?
    O14 Cu1 N11 . . 88.80(9) ?
    N12 Cu1 N11 . . 177.73(10) ?
    O13 Cu1 O23 . 3_666 123.64(10) ?
    O14 Cu1 O23 . 3_666 86.76(9) ?
    N12 Cu1 O23 . 3_666 91.51(9) ?
    N11 Cu1 O23 . 3_666 86.23(9) ?
    C51 N11 C11 . . 116.9(2) ?
    C51 N11 Cu1 . . 122.7(2) ?
    C11 N11 Cu1 . . 119.94(19) ?
    C61 N21 H21A . . 120.0 ?
    C61 N21 H21B . . 120.0 ?
    H21A N21 H21B . . 120.0 ?
    N11 C11 C21 . . 123.0(3) ?
    N11 C11 H11 . . 118.5 ?
    C21 C11 H11 . . 118.5 ?
    C11 C21 C31 . . 119.7(3) ?
    C11 C21 H21 . . 120.1 ?
    C31 C21 H21 . . 120.1 ?
    C21 C31 C41 . . 117.5(3) ?
    C21 C31 C61 . . 118.8(3) ?
    C41 C31 C61 . . 123.7(3) ?
    C51 C41 C31 . . 119.3(3) ?
    C51 C41 H41 . . 120.3 ?
    C31 C41 H41 . . 120.3 ?
    N11 C51 C41 . . 123.4(3) ?
    N11 C51 H51 . . 118.3 ?
    C41 C51 H51 . . 118.3 ?
    O11 C61 N21 . . 123.9(3) ?
    O11 C61 C31 . . 119.6(3) ?
    N21 C61 C31 . . 116.6(3) ?
    C52 N12 C12 . . 116.7(2) ?
    C52 N12 Cu1 . . 123.6(2) ?
    C12 N12 Cu1 . . 119.5(2) ?
    C62 N22 H22A . . 120.0 ?
    C62 N22 H22B . . 120.0 ?
    H22A N22 H22B . . 120.0 ?
    N12 C12 C22 . . 123.7(3) ?
    N12 C12 H12 . . 118.2 ?
    C22 C12 H12 . . 118.2 ?
    C12 C22 C32 . . 119.3(3) ?
    C12 C22 H22 . . 120.3 ?
    C32 C22 H22 . . 120.3 ?
    C22 C32 C42 . . 117.3(3) ?
    C22 C32 C62 . . 124.2(3) ?
    C42 C32 C62 . . 118.5(3) ?
    C52 C42 C32 . . 119.6(3) ?
    C52 C42 H42 . . 120.2 ?
    C32 C42 H42 . . 120.2 ?
    N12 C52 C42 . . 123.3(3) ?
    N12 C52 H52 . . 118.4 ?
    C42 C52 H52 . . 118.4 ?
    O12 C62 N22 . . 123.6(3) ?
    O12 C62 C32 . . 119.2(3) ?
    N22 C62 C32 . . 117.1(3) ?
    C13 O13 Cu1 . . 129.2(2) ?
    C13 O23 Cu1 . 3_666 146.6(2) ?
    O23 C13 O13 . . 125.9(3) ?
    O23 C13 C23 . . 119.3(3) ?
    O13 C13 C23 . . 114.8(3) ?
    C13 C23 H23A . . 109.4 ?
    C13 C23 H23B . . 109.8 ?
    H23A C23 H23B . . 109.5 ?
    C13 C23 H23C . . 109.2 ?
    H23A C23 H23C . . 109.5 ?
    H23B C23 H23C . . 109.5 ?
    C14 O14 Cu1 . . 108.03(19) ?
    O24 C14 O14 . . 122.6(3) ?
    O24 C14 C24 . . 120.3(3) ?
    O14 C14 C24 . . 117.1(3) ?
    C14 C24 H24A . . 109.2 ?
    C14 C24 H24B . . 109.6 ?
    H24A C24 H24B . . 109.5 ?
    C14 C24 H24C . . 109.7 ?
    H24A C24 H24C . . 109.5 ?
    H24B C24 H24C . . 109.5 ?
loop_
    _geom_hbond_atom_site_label_D
    _geom_hbond_atom_site_label_H
    _geom_hbond_atom_site_label_A
    _geom_hbond_site_symmetry_A
    _geom_hbond_distance_DH
    _geom_hbond_distance_HA
    _geom_hbond_distance_DA
    _geom_hbond_angle_DHA
    N21 H21A O12 1_656 0.86 2.03 2.884(3) 174
    N21 H21B O14 4_576 0.86 2.15 2.946(3) 154
    N22 H22A O11 1_454 0.86 2.10 2.955(3) 174
    N22 H22B O24 4_575 0.86 2.19 3.044(4) 172
    C22 H22 O24 4_575 0.93 2.26 3.154(4) 160
    C11 H11 O23 3_666 0.93 2.56 3.047(4) 113
    C12 H12 O23 3_666 0.93 2.53 3.054(4) 116
    C51 H51 O13 . 0.93 2.36 2.910(4) 117
    C52 H52 O13 . 0.93 2.57 3.017(4) 110
data_New_Global_Publ_Block
_journal_date_recd_electronic     2010-01-29
_journal_date_accepted     2010-02-03
_journal_name_full     'Acta Crystallographica, Section E'
_journal_year     2010
_journal_volume     66
_journal_issue      3
_journal_page_first     m275
_journal_page_last     m276
_journal_paper_category     QM
_journal_coeditor_code     HB5326
_publ_contact_author
;
 Baggio, Ricardo F.
 Departamento de F\'isica,
 Comisi\'on Nacional de Energ\'ia At\'omica.
 Av. gral Paz 1499,
 1650 San Mart\'in, Buenos Aires, Argentina.
;
_publ_contact_author_email     baggio@cnea.gov.ar
_publ_contact_author_fax     54-11-6772_7121
_publ_contact_author_phone     54-11-6772_7109
_publ_section_title
;\
Di-\m-acetato-bis[(acetato-\k^2^<i>O</i>,<i>O</i>')bis\
(isonicotinamide-\k<i>N</i>)copper(II)]
;
loop_
    _publ_author_name
    _publ_author_footnote
    _publ_author_address
    " Perec, Mireille" .
;
Departamento de Qu\'imica Inorg\'anica, Anal\'itica y Qu\'imica F\'isica,
 INQUIMAE,
Facultad de Ciencias Exactas y Naturales,
Universidad de Buenos Aires,
Ciudad Universitaria, Pabell\'on II,
1428 Buenos Aires, Argentina
;
    'Baggio, Ricardo' .
;
Departamento de F\'isica, Centro At\'omico Constituyentes,
Comisi\'on Nacional de Energ\'ia At\'omica
Buenos Aires, Argentina
;
