# Supplementary material for: Di-μ-acetato-bis­[(acetato-κ2 O,O′)bis­(iso­nicotinamide-κN)copper(II)]
Source: Acta Crystallogr Sect E Struct Rep Online. 2010 Feb 10;66(Pt 3):m275–6. doi: 10.1107/S1600536810004393 (PMC2983640; doi:10.1107/S1600536810004393)
Supplement: Supplementary file 2 [file e-66-0m275-Isup2.hkl]

# 
# h,k,l, Fc-squared, Fo-squared, sigma(Fo-squared) and status flag 
# 
data_I
_shelx_title ' SH in P2(1)/c' 
_shelx_refln_list_code          4 
_shelx_F_calc_maximum      341.95 
_exptl_crystal_F_000       876.00 
_reflns_d_resolution_high  0.8108 
 
loop_ 
 _symmetry_equiv_pos_as_xyz 
 'x, y, z' 
 '-x, y+1/2, -z+1/2' 
 '-x, -y, -z' 
 'x, -y-1/2, z-1/2' 
 
_cell_length_a    10.9095 
_cell_length_b    11.4618 
_cell_length_c    15.6435 
_cell_angle_alpha  90.000 
_cell_angle_beta  104.051 
_cell_angle_gamma  90.000 
 
_shelx_F_squared_multiplier     1.000 
 
loop_ 
 _refln_index_h 
 _refln_index_k 
 _refln_index_l 
 _refln_F_squared_calc 
 _refln_F_squared_meas 
 _refln_F_squared_sigma 
 _refln_observed_status 
   1   0   0    40150.57    33943.24    630.38 o 
   2   0   0     1066.91     1279.89     30.75 o 
   3   0   0     3765.52     3082.93    119.37 o 
   4   0   0      135.68      101.20     11.23 o 
   5   0   0      217.35      327.90     16.64 o 
   6   0   0     4775.33     4434.35    257.45 o 
   7   0   0     3220.38     3408.27    107.21 o 
   8   0   0     1299.89     1254.14     43.42 o 
   9   0   0      661.96      606.03     34.87 o 
  10   0   0      225.05      258.93     26.63 o 
  11   0   0      244.30      231.11    143.84 o 
  12   0   0       11.48       25.44     34.87 o 
  13   0   0       30.85     -128.19    128.19 o 
   1   1   0       88.64       95.57      3.82 o 
   2   1   0      654.51      706.91     17.45 o 
   3   1   0     2110.04     1889.49     45.54 o 
   4   1   0      304.44      254.53     10.25 o 
   5   1   0      980.83     1174.92     27.65 o 
   6   1   0     3334.63     3412.96     77.27 o 
   7   1   0      290.93      302.57     15.15 o 
   8   1   0     2580.38     2561.33     59.49 o 
   9   1   0      495.68      501.85     21.95 o 
  10   1   0      420.09      436.05     22.37 o 
  11   1   0      157.73      163.85     18.96 o 
  12   1   0      598.70      614.63     30.10 o 
  13   1   0      191.53      223.79     33.44 o 
   0   2   0    20885.48    19782.62    171.07 o 
   1   2   0       11.78       30.98      9.52 o 
   2   2   0     4572.71     4348.55    113.48 o 
   3   2   0     7414.36     7118.31    152.21 o 
   4   2   0     1660.39     1640.51     42.18 o 
   5   2   0       41.50       82.74     15.77 o 
   6   2   0       53.33       55.08     16.54 o 
   7   2   0       45.26       61.17     12.06 o 
   8   2   0      631.09      655.97     26.69 o 
   9   2   0      686.92      641.64     40.93 o 
  10   2   0        0.25       14.28     27.06 o 
  11   2   0        1.57        3.41     28.53 o 
  12   2   0       58.15       72.98     26.66 o 
   1   3   0     7158.01     7443.59    140.35 o 
   2   3   0      248.08      249.91      9.28 o 
   3   3   0        0.89       -1.06     15.49 o 
   4   3   0       95.65      119.98     10.69 o 
   5   3   0       14.24       36.58     13.43 o 
   6   3   0       28.27      -11.58     25.88 o 
   7   3   0      170.70      122.77     33.62 o 
   8   3   0       62.76       43.57     21.65 o 
   9   3   0       53.83       24.46     34.33 o 
  10   3   0       40.84       36.21     24.02 o 
  11   3   0       74.26       87.14     24.63 o 
  12   3   0        0.21      -33.46     41.02 o 
   0   4   0    38055.72    37309.07    333.42 o 
   1   4   0     3885.52     3928.94    128.51 o 
   2   4   0     4972.29     4980.00    104.46 o 
   3   4   0     4076.54     4226.80     94.18 o 
   4   4   0      478.11      363.14     16.05 o 
   5   4   0       26.02        3.89     20.10 o 
   6   4   0      626.41      613.93     22.55 o 
   7   4   0      224.97      249.64     21.70 o 
   8   4   0      582.49      564.34     27.01 o 
   9   4   0      160.58      165.31     21.15 o 
  10   4   0      112.59      145.04     30.02 o 
  11   4   0        5.52        1.65     23.77 o 
  12   4   0        0.00      -22.79     56.67 o 
   1   5   0      385.29      365.49     16.66 o 
   2   5   0       74.30       81.22      9.36 o 
   3   5   0     2543.22     2572.02     54.69 o 
   4   5   0      798.09      855.58     29.56 o 
   5   5   0       64.02        2.49     26.19 o 
   6   5   0     1323.06     1376.36     38.25 o 
   7   5   0      123.08      124.80     22.80 o 
   8   5   0      749.32      799.61     35.90 o 
   9   5   0      449.96      477.24     27.91 o 
  10   5   0      638.20      679.89     34.64 o 
  11   5   0      228.88      272.18     27.26 o 
  12   5   0      443.92       62.11    175.05 o 
   0   6   0    32142.18    31338.12    369.27 o 
   1   6   0     1403.17     1460.27     34.85 o 
   2   6   0      699.46      578.90     17.10 o 
   3   6   0     5746.84     5376.11    153.09 o 
   4   6   0     2027.20     2037.95     75.37 o 
   5   6   0      497.28      464.03     21.07 o 
   6   6   0     1247.37     1177.57     34.75 o 
   7   6   0      629.45      629.19     33.60 o 
   8   6   0      405.11      355.92     25.88 o 
   9   6   0      100.37      135.78     35.02 o 
  10   6   0        8.83      -42.91     54.29 o 
  11   6   0        5.31       26.00     27.40 o 
   1   7   0      473.92      468.91     17.33 o 
   2   7   0       26.31      -28.60     29.51 o 
   3   7   0      199.13      220.04     13.86 o 
   4   7   0       65.52       47.28     14.51 o 
   5   7   0       62.22       61.53     15.13 o 
   6   7   0      433.41      447.51     27.62 o 
   7   7   0      260.05      230.43     21.49 o 
   8   7   0      819.18      821.67     66.82 o 
   9   7   0      645.53      603.62     33.49 o 
  10   7   0      271.08      267.31     28.49 o 
  11   7   0      222.92      234.35     53.64 o 
   0   8   0     1141.64     1049.39     30.49 o 
   1   8   0      459.85      468.92     18.36 o 
   2   8   0      120.47      114.58     13.46 o 
   3   8   0      295.55      309.43     17.54 o 
   4   8   0       56.47      -16.74     49.74 o 
   5   8   0       23.85       27.73     21.09 o 
   6   8   0       54.93       33.57     20.06 o 
   7   8   0        8.33       22.69     22.97 o 
   8   8   0      275.88      319.40     46.74 o 
   9   8   0      188.56      163.56     37.24 o 
  10   8   0        6.86       -6.90     31.17 o 
   1   9   0     1043.09     1005.09     34.99 o 
   2   9   0        7.19       18.84     19.41 o 
   3   9   0       64.53       34.43     19.16 o 
   4   9   0      192.04      187.00     61.90 o 
   5   9   0       31.21       34.01     33.41 o 
   6   9   0        0.18      -27.72     38.61 o 
   7   9   0        1.65       -3.51     47.48 o 
   8   9   0        6.50        2.40     28.01 o 
   9   9   0        3.78        3.19     29.04 o 
  10   9   0       47.09       15.54    123.67 o 
   0  10   0       42.95       19.04     44.19 o 
   1  10   0       15.86       -5.98     38.02 o 
   2  10   0      254.46      269.00     17.64 o 
   3  10   0      879.65      847.72     31.06 o 
   4  10   0      363.92      335.44     24.91 o 
   5  10   0      273.18      305.77     22.95 o 
   6  10   0      205.86      223.64     23.55 o 
   7  10   0      125.44      143.30     35.00 o 
   8  10   0       28.57       51.75     19.20 o 
   9  10   0       13.80       58.72     26.25 o 
   1  11   0       17.85      -48.15     48.15 o 
   2  11   0        2.21      -15.98     43.10 o 
   3  11   0       51.56       55.42     42.52 o 
   4  11   0       33.39      -21.60     56.47 o 
   5  11   0      113.94      135.34     22.81 o 
   6  11   0      296.90      290.84     27.09 o 
   7  11   0      222.43      208.45     44.01 o 
   8  11   0      298.25      -40.10    187.48 o 
   0  12   0      778.92      764.65     64.47 o 
   1  12   0      339.19      322.64     56.09 o 
   2  12   0      187.26      174.40     27.14 o 
   3  12   0      316.76      290.46     24.82 o 
   4  12   0      160.05      105.19     73.18 o 
   5  12   0      161.69      176.18     34.20 o 
   6  12   0      142.52      130.44     45.45 o 
   1  13   0       61.81       17.12     36.03 o 
   2  13   0        3.92       20.76     21.64 o 
   3  13   0        1.01      -38.39     38.39 o 
   4  13   0       16.61       53.64     92.04 o 
   5  13   0       85.19       15.54    123.67 o 
   0  14   0       43.80       86.40     99.95 o 
   1  14   0       72.47       80.01     39.53 o 
 -13   1   1        0.10       15.65     45.54 o 
 -12   1   1       46.38       22.59     37.92 o 
 -11   1   1       43.10       38.47     18.20 o 
 -10   1   1      187.46      184.12     18.78 o 
  -9   1   1      202.05      211.75     55.32 o 
  -8   1   1      265.39      250.68     14.92 o 
  -7   1   1     1454.02     1353.96     36.23 o 
  -6   1   1      650.26      581.28     16.82 o 
  -5   1   1     1014.52      883.13     47.00 o 
  -4   1   1     2146.91     2096.86     74.02 o 
  -3   1   1      452.25      332.25     11.10 o 
  -2   1   1      565.58      500.19      9.92 o 
  -1   1   1    28964.27    25360.62    354.53 o 
   0   1   1     1358.62     1669.15     22.44 o 
   1   1   1     1010.75     1181.00     26.63 o 
   2   1   1       86.60       97.12     22.09 o 
   3   1   1        4.38       -7.47     14.03 o 
   4   1   1        2.59       -0.16     19.62 o 
   5   1   1      281.75      268.53     11.65 o 
   6   1   1      147.16      166.43     11.38 o 
   7   1   1      242.17      245.13     14.47 o 
   8   1   1        0.37       17.76     18.67 o 
   9   1   1       43.49       41.11     16.79 o 
  10   1   1       76.79       43.52     33.63 o 
  11   1   1       10.15        1.59     22.49 o 
  12   1   1       26.12       62.77     23.19 o 
 -13   2   1      373.81      498.33     54.78 o 
 -12   2   1       95.17      148.83     29.55 o 
 -11   2   1      254.58      278.03     26.62 o 
 -10   2   1       85.84       74.77     44.05 o 
  -9   2   1     2149.03     2037.24     54.89 o 
  -8   2   1     1541.16     1382.97     39.07 o 
  -7   2   1     4451.78     4536.29    204.21 o 
  -6   2   1       14.11       38.88     11.21 o 
  -5   2   1     1070.87     1168.37     32.24 o 
  -4   2   1      773.27      801.97     32.17 o 
  -3   2   1       56.02       63.63     12.04 o 
  -2   2   1      204.51      201.83     20.28 o 
  -1   2   1     1571.36     1528.42     41.98 o 
   0   2   1      959.77     1057.06     58.29 o 
   1   2   1      295.61      311.74      8.29 o 
   2   2   1        7.33      -18.49     18.49 o 
   3   2   1     1837.14     1863.85     48.17 o 
   4   2   1      227.57      318.78     13.12 o 
   5   2   1     3815.29     3798.13    121.05 o 
   6   2   1     2102.83     2157.61     92.86 o 
   7   2   1     7327.06     7236.42    166.83 o 
   8   2   1     3749.97     3614.58    143.56 o 
   9   2   1     2221.19     2110.78     80.70 o 
  10   2   1      498.78      519.86     28.98 o 
  11   2   1      471.73      481.79     32.01 o 
  12   2   1      246.38      285.32     27.38 o 
 -12   3   1      138.99       91.79     33.74 o 
 -11   3   1        6.76      -39.72     39.72 o 
 -10   3   1      169.37      159.73     19.86 o 
  -9   3   1      913.50      889.65     33.05 o 
  -8   3   1     1700.74     1715.93     70.56 o 
  -7   3   1     2483.64     2504.47     69.46 o 
  -6   3   1       81.58       27.94     26.75 o 
  -5   3   1     4014.80     3883.44    111.41 o 
  -4   3   1    13474.46    13240.21    423.06 o 
  -3   3   1     4477.89     4134.13     92.73 o 
  -2   3   1     5421.67     4679.17     90.70 o 
  -1   3   1   116927.73   111080.03   2043.84 o 
   0   3   1       20.11       13.86     12.64 o 
   1   3   1      667.38      865.67     20.07 o 
   2   3   1     4193.30     3954.30     90.94 o 
   3   3   1     2156.51     2145.74     54.42 o 
   4   3   1     1391.58     1289.66     50.51 o 
   5   3   1     2322.99     2243.48     59.01 o 
   6   3   1      580.28      544.03     21.59 o 
   7   3   1       77.38      108.16     22.26 o 
   8   3   1       55.43      106.64     33.83 o 
   9   3   1        0.88      -23.49     29.89 o 
  10   3   1       97.55       24.11     63.44 o 
  11   3   1      113.48      130.61     29.95 o 
  12   3   1       63.10       94.47     40.52 o 
 -12   4   1       58.17       54.92     41.60 o 
 -11   4   1      137.98      152.51     21.55 o 
 -10   4   1      162.61      197.15     28.15 o 
  -9   4   1     1006.11      958.65     67.16 o 
  -8   4   1      248.59      232.65     18.23 o 
  -7   4   1      928.41      948.58     30.09 o 
  -6   4   1       11.56       31.10     24.43 o 
  -5   4   1       58.48       -6.79     24.53 o 
  -4   4   1        7.99        4.05     18.58 o 
  -3   4   1      598.83      589.75     19.13 o 
  -2   4   1     1405.77     1464.36     34.20 o 
  -1   4   1     1408.43     1489.58     73.25 o 
   0   4   1     2978.25     3090.70     47.78 o 
   1   4   1     1950.39     2028.05     48.05 o 
   2   4   1       57.50       51.07     26.50 o 
   3   4   1     1091.94     1026.68     40.53 o 
   4   4   1     2426.58     2299.13     57.90 o 
   5   4   1     6331.97     6482.04    178.12 o 
   6   4   1     1699.52     1567.92     84.40 o 
   7   4   1     2150.83     2201.13     61.62 o 
   8   4   1      699.93      725.51     29.77 o 
   9   4   1      282.99      307.06     22.08 o 
  10   4   1      292.69      300.72     28.19 o 
  11   4   1      355.53      320.83     87.59 o 
  12   4   1      418.96       47.16    207.52 o 
 -12   5   1       22.24       31.06     58.17 o 
 -11   5   1        4.11        9.32     29.01 o 
 -10   5   1      273.54      329.27     53.27 o 
  -9   5   1      104.65       95.09     58.11 o 
  -8   5   1      197.69      208.19     18.04 o 
  -7   5   1       21.20       20.19     33.79 o 
  -6   5   1       26.40        9.25     30.59 o 
  -5   5   1     2903.33     2893.65     72.73 o 
  -4   5   1     6855.67     7090.97    180.44 o 
  -3   5   1     4235.91     4094.13     79.23 o 
  -2   5   1      286.61      300.48     12.38 o 
  -1   5   1     4338.02     4299.39     95.12 o 
   0   5   1     2251.27     2151.58     41.57 o 
   1   5   1      488.38      504.31     14.49 o 
   2   5   1     1957.79     1889.74     44.75 o 
   3   5   1     1523.39     1403.61     55.09 o 
   4   5   1     1310.53     1282.30     36.53 o 
   5   5   1       32.51       30.37     15.98 o 
   6   5   1      262.39      257.50     20.81 o 
   7   5   1       30.00       30.91     16.00 o 
   8   5   1        7.42       31.20     21.02 o 
   9   5   1       88.83       65.79     38.61 o 
  10   5   1       57.10       15.62     49.11 o 
  11   5   1       15.75      -14.89     39.97 o 
  12   5   1       34.32       33.60     59.56 o 
 -11   6   1      152.59       45.16     85.24 o 
 -10   6   1       82.52       81.94     22.40 o 
  -9   6   1       55.03        6.98     40.51 o 
  -8   6   1        1.64      -18.01     38.05 o 
  -7   6   1       27.92        9.13     32.17 o 
  -6   6   1        0.10       -9.97     41.43 o 
  -5   6   1      906.78      944.83     28.79 o 
  -4   6   1      868.86      818.98     35.38 o 
  -3   6   1      471.78      494.19     17.68 o 
  -2   6   1     1219.56     1280.98     42.36 o 
  -1   6   1        7.53        6.69     23.91 o 
   0   6   1     5401.98     5861.28    110.68 o 
   1   6   1       43.75       38.78     10.67 o 
   2   6   1        5.12      -18.71     18.71 o 
   3   6   1       75.15       59.61     38.92 o 
   4   6   1        3.88        7.87     33.29 o 
   5   6   1        6.20       11.96     25.79 o 
   6   6   1        0.60      -42.37     43.45 o 
   7   6   1       14.22      -17.85     38.92 o 
   8   6   1        0.12      -46.40     46.40 o 
   9   6   1      183.31      202.02     21.72 o 
  10   6   1       45.81       34.69     25.22 o 
  11   6   1       69.17      -31.89     72.11 o 
 -11   7   1       40.37     -101.64    101.64 o 
 -10   7   1       23.42       36.39     45.12 o 
  -9   7   1      126.71      141.73     25.76 o 
  -8   7   1      227.74      248.35     22.50 o 
  -7   7   1      128.72      133.61     17.78 o 
  -6   7   1      119.71      160.38     26.57 o 
  -5   7   1      196.78      184.74     21.50 o 
  -4   7   1     1896.07     1989.40    110.43 o 
  -3   7   1     1316.48     1253.64     84.03 o 
  -2   7   1     1037.95      987.74     42.68 o 
  -1   7   1     3066.84     3059.56     70.68 o 
   0   7   1       28.80       48.44     19.12 o 
   1   7   1      246.51      259.49     34.22 o 
   2   7   1      652.08      690.44     20.42 o 
   3   7   1      305.97      275.67     14.70 o 
   4   7   1      145.23      145.59     32.15 o 
   5   7   1      570.25      573.98     32.82 o 
   6   7   1      104.57       24.83     53.69 o 
   7   7   1      119.98      141.69     29.09 o 
   8   7   1        0.29      -13.71     44.29 o 
   9   7   1        6.32       40.23     18.68 o 
  10   7   1       74.46      107.58     20.82 o 
  11   7   1        6.45       -7.90     83.86 o 
 -10   8   1      228.31      244.97     25.31 o 
  -9   8   1      279.10      247.23     29.59 o 
  -8   8   1      181.04      203.76     53.66 o 
  -7   8   1      157.82      169.81     32.87 o 
  -6   8   1        3.64      -43.88     43.88 o 
  -5   8   1       83.93       94.53     43.40 o 
  -4   8   1      231.44      230.05     20.72 o 
  -3   8   1        8.56       -4.13     31.59 o 
  -2   8   1       70.79       89.00     14.14 o 
  -1   8   1       59.01       32.81     33.12 o 
   0   8   1      407.86      418.96     15.21 o 
   1   8   1      460.16      474.64     18.67 o 
   2   8   1     1673.19     1684.13     40.35 o 
   3   8   1      779.67      737.09     24.85 o 
   4   8   1     1284.08     1118.63     35.51 o 
   5   8   1     1093.43     1123.11     35.29 o 
   6   8   1      261.20      272.77     25.05 o 
   7   8   1      596.14      631.51     31.19 o 
   8   8   1      435.76      466.28     30.49 o 
   9   8   1      309.07      374.98     27.89 o 
  10   8   1      103.04        3.34    100.05 o 
 -10   9   1       31.78       54.78     94.58 o 
  -9   9   1      210.68      261.88     26.92 o 
  -8   9   1      252.85      245.06     64.89 o 
  -7   9   1      400.79      413.28     27.99 o 
  -6   9   1      404.32      407.15     36.14 o 
  -5   9   1      852.80      838.12     32.94 o 
  -4   9   1     1971.12     1869.41    120.90 o 
  -3   9   1      718.68      747.57     25.18 o 
  -2   9   1     1357.47     1358.61     33.41 o 
  -1   9   1     5470.53     5324.25    135.56 o 
   0   9   1     2091.53     2136.23     43.12 o 
   1   9   1     1384.82     1343.09     33.39 o 
   2   9   1     1899.81     1825.03     66.41 o 
   3   9   1      566.36      572.23     23.54 o 
   4   9   1      349.01      373.70     45.99 o 
   5   9   1      382.61      368.90     26.27 o 
   6   9   1      185.24      194.40     45.98 o 
   7   9   1       93.40       62.60     28.69 o 
   8   9   1       13.23       17.90     23.74 o 
   9   9   1        1.67       22.33     36.96 o 
  -9  10   1       46.93       56.75     72.85 o 
  -8  10   1      131.41      135.74     36.24 o 
  -7  10   1      213.09      192.89     25.54 o 
  -6  10   1      109.58      151.55     45.72 o 
  -5  10   1       27.97       40.10     48.89 o 
  -4  10   1      119.94       40.29     57.71 o 
  -3  10   1      166.97      149.33     44.61 o 
  -2  10   1      256.16      261.42     18.25 o 
  -1  10   1       34.65        2.16     35.29 o 
   0  10   1      135.37       92.66     23.62 o 
   1  10   1        2.72       33.33     18.36 o 
   2  10   1      141.59      175.26     16.49 o 
   3  10   1      105.28       68.96     28.87 o 
   4  10   1      183.50      174.25     21.70 o 
   5  10   1      291.53      312.31     56.17 o 
   6  10   1      309.32      310.76     31.20 o 
   7  10   1      461.94      468.70     30.81 o 
   8  10   1      269.93      308.79     76.00 o 
   9  10   1       45.77       39.81     66.06 o 
  -8  11   1        8.89      -39.24     77.07 o 
  -7  11   1        0.88      -49.59     49.59 o 
  -6  11   1       40.94       32.97     30.47 o 
  -5  11   1      222.46      185.01     43.12 o 
  -4  11   1      239.57      253.78     46.64 o 
  -3  11   1       40.23       54.12     20.85 o 
  -2  11   1        6.47       27.22     22.05 o 
  -1  11   1       48.35       50.11     21.10 o 
   0  11   1      292.15      253.33     45.26 o 
   1  11   1       74.11       30.81     40.52 o 
   2  11   1      115.18      155.65     26.01 o 
   3  11   1      142.32      153.37     35.40 o 
   4  11   1       27.35       23.33     20.87 o 
   5  11   1        5.19       -0.72     45.39 o 
   6  11   1        1.14      -54.18     54.18 o 
   7  11   1       13.64      -17.83     37.03 o 
  -7  12   1        0.25       -8.19     84.99 o 
  -6  12   1        0.46       22.69     53.32 o 
  -5  12   1       45.90       63.44     27.58 o 
  -4  12   1       21.14      -15.80     46.46 o 
  -3  12   1        5.47       13.35     39.97 o 
  -2  12   1      370.38      331.09     23.52 o 
  -1  12   1       51.31       63.40     25.11 o 
   0  12   1      389.17      326.36     19.84 o 
   1  12   1      212.09      155.80     72.05 o 
   2  12   1      251.61      187.39     61.20 o 
   3  12   1      146.71      105.99     22.16 o 
   4  12   1       14.81        0.97     61.65 o 
   5  12   1        4.16      -50.53     50.62 o 
   6  12   1        3.21       23.15     87.24 o 
  -5  13   1       65.70     -131.28    131.28 o 
  -4  13   1       69.54       55.34     41.21 o 
  -3  13   1       28.69       -2.99     51.69 o 
  -2  13   1       26.70        2.45     49.01 o 
  -1  13   1      149.19      176.53     39.12 o 
   0  13   1      172.64      223.82     48.16 o 
   1  13   1      441.79      381.67     27.68 o 
   2  13   1      304.81      269.63     24.69 o 
   3  13   1       24.43       18.05     28.80 o 
   4  13   1        7.21     -141.74    141.74 o 
  -1  14   1        0.14       41.79     54.00 o 
   0  14   1       43.60       63.00     31.86 o 
   1  14   1       77.84       51.00     64.76 o 
 -13   0   2       88.33       -7.63     81.88 o 
 -12   0   2       12.31       17.39     31.76 o 
 -11   0   2      245.94      236.06     29.60 o 
 -10   0   2     1069.97      994.79     44.76 o 
  -9   0   2     1460.72     1431.77     50.18 o 
  -8   0   2     1332.92     1309.98     90.73 o 
  -7   0   2      285.76      202.39     16.56 o 
  -6   0   2     5013.20     4451.93    144.74 o 
  -5   0   2    11350.13    10691.10    666.48 o 
  -4   0   2     3412.79     2936.14    192.01 o 
  -3   0   2     3970.44     3303.87    111.69 o 
  -2   0   2    54377.01    47714.75    915.11 o 
  -1   0   2     9536.36     9616.88    143.40 o 
   0   0   2    14956.03    15426.82    205.36 o 
   1   0   2    13910.79    15802.88    316.38 o 
   2   0   2       63.17      100.40     17.39 o 
   3   0   2       53.18       47.45      8.15 o 
   4   0   2       12.73       -6.80     29.36 o 
   5   0   2      387.34      353.79     18.45 o 
   6   0   2      361.17      400.24     21.53 o 
   7   0   2      412.55      436.11     65.36 o 
   8   0   2        8.29       -1.17     42.27 o 
   9   0   2      803.35      802.08     48.61 o 
  10   0   2       38.73      -71.61     71.61 o 
  11   0   2       21.29       20.58     53.09 o 
  12   0   2        4.16        6.23     67.98 o 
 -13   1   2       89.99       43.37     75.88 o 
 -12   1   2      189.12      236.16     21.27 o 
 -11   1   2        4.91        7.83     27.63 o 
 -10   1   2      716.71      687.58     35.11 o 
  -9   1   2      125.43      117.29     22.88 o 
  -8   1   2       45.65       11.66     31.11 o 
  -7   1   2      501.33      595.74     19.36 o 
  -6   1   2        0.26      -19.39     19.39 o 
  -5   1   2        6.91        6.76     21.01 o 
  -4   1   2       20.52        6.82     11.30 o 
  -3   1   2        2.28        7.10      9.60 o 
  -2   1   2     3282.31     3049.00     61.84 o 
  -1   1   2     1774.30     1835.03     33.77 o 
   0   1   2     3517.40     3817.25     48.30 o 
   1   1   2     9410.19    10220.79    167.58 o 
   2   1   2     4624.95     4772.06    122.81 o 
   3   1   2     9665.82     9756.80    172.14 o 
   4   1   2     2806.04     2683.61     57.48 o 
   5   1   2     1657.16     1563.37     35.43 o 
   6   1   2     3211.45     3201.56     77.92 o 
   7   1   2     3331.92     3438.46     73.83 o 
   8   1   2     3116.87     2838.01     66.81 o 
   9   1   2     2143.58     2027.64     49.28 o 
  10   1   2      351.19      358.02     22.38 o 
  11   1   2      746.73      702.76     44.99 o 
  12   1   2      171.74      207.91     20.55 o 
 -13   2   2       20.15      -15.82    118.01 o 
 -12   2   2       12.15       16.47     33.12 o 
 -11   2   2      234.76      209.46     23.25 o 
 -10   2   2      575.37      579.10     28.41 o 
  -9   2   2      370.50      377.80     26.83 o 
  -8   2   2      978.47      930.70     30.70 o 
  -7   2   2        2.62       -5.32     19.56 o 
  -6   2   2       44.25       30.02     14.58 o 
  -5   2   2     1162.33     1283.32     35.05 o 
  -4   2   2     4094.58     4036.40    111.46 o 
  -3   2   2     2482.18     2319.35     55.25 o 
  -2   2   2    13529.33    13212.01    195.75 o 
  -1   2   2     7043.53     7495.06    137.85 o 
   0   2   2      442.89      360.30      9.03 o 
   1   2   2      246.92      302.30      9.28 o 
   2   2   2      271.06      278.04      9.70 o 
   3   2   2     1949.63     1918.69     70.57 o 
   4   2   2       89.70      101.72     10.54 o 
   5   2   2        4.10        7.29     23.77 o 
   6   2   2       58.30       59.89     15.10 o 
   7   2   2        4.64       -9.50     29.59 o 
   8   2   2       35.74      -42.45     48.08 o 
   9   2   2       90.28       50.84     40.39 o 
  10   2   2       18.47       19.68     45.03 o 
  11   2   2      175.49      221.99     28.17 o 
  12   2   2       75.05       91.39     22.09 o 
 -13   3   2        0.11      -48.00    115.77 o 
 -12   3   2        6.15      -17.09     31.65 o 
 -11   3   2       45.71       44.46     46.28 o 
 -10   3   2       80.96      104.84     25.93 o 
  -9   3   2       60.65       11.58     43.96 o 
  -8   3   2        0.96      -13.92     27.03 o 
  -7   3   2       67.34       53.52     20.47 o 
  -6   3   2     1050.67     1077.98     30.18 o 
  -5   3   2       77.51      111.93     13.86 o 
  -4   3   2       52.91       22.64     14.60 o 
  -3   3   2     1213.14     1331.34     52.36 o 
  -2   3   2      711.80      757.43     18.48 o 
  -1   3   2    10247.55    10872.61    182.78 o 
   0   3   2     1468.32     1597.86     30.23 o 
   1   3   2     2894.37     3172.98     79.40 o 
   2   3   2      207.34      204.34      9.60 o 
   3   3   2       68.32       81.04     14.45 o 
   4   3   2      236.66      252.23     13.66 o 
   5   3   2       78.09      106.46     35.94 o 
   6   3   2       80.42       79.43     47.59 o 
   7   3   2      105.96       94.23     15.32 o 
   8   3   2      423.21      379.34     24.02 o 
   9   3   2        0.13        6.04     24.73 o 
  10   3   2        1.75      -16.56     53.39 o 
  11   3   2       68.26       85.03     30.09 o 
  12   3   2       21.58       27.10     46.31 o 
 -12   4   2        9.24      -18.72     49.38 o 
 -11   4   2        0.68      -20.10     25.34 o 
 -10   4   2        2.18      -30.17     49.33 o 
  -9   4   2      385.24      357.73     24.95 o 
  -8   4   2      212.16      200.20     19.04 o 
  -7   4   2      210.08      209.00     17.13 o 
  -6   4   2       77.41       40.42     17.65 o 
  -5   4   2     2522.56     2702.57     67.28 o 
  -4   4   2     2458.97     2264.88     84.17 o 
  -3   4   2     3296.55     3129.42     94.41 o 
  -2   4   2     7112.38     6675.82    123.76 o 
  -1   4   2        7.90      -11.22     16.12 o 
   0   4   2      224.72      291.75     18.86 o 
   1   4   2      667.64      615.37     15.17 o 
   2   4   2     3073.97     3219.87    104.92 o 
   3   4   2     1036.93     1019.26     47.85 o 
   4   4   2     1046.28      938.21     48.29 o 
   5   4   2        4.02       11.18     21.62 o 
   6   4   2        5.33      -23.99     29.87 o 
   7   4   2        7.18      -22.69     22.69 o 
   8   4   2       36.46       25.94     26.07 o 
   9   4   2      177.09      131.64     19.93 o 
  10   4   2       23.82       15.46     33.24 o 
  11   4   2       13.58      -54.57     54.57 o 
  12   4   2       22.02       -0.56    171.10 o 
 -12   5   2      216.05      242.82     43.20 o 
 -11   5   2       65.86       19.76     49.95 o 
 -10   5   2      599.56      616.34     33.40 o 
  -9   5   2      300.94      352.10     23.58 o 
  -8   5   2        6.84       27.25     10.38 o 
  -7   5   2      373.92      370.69     21.07 o 
  -6   5   2       93.72       93.81     21.03 o 
  -5   5   2      120.79      114.68     25.96 o 
  -4   5   2       45.69       55.02     18.10 o 
  -3   5   2      329.39      296.53     13.19 o 
  -2   5   2      577.09      611.04     16.24 o 
  -1   5   2     5024.33     5173.49    115.47 o 
   0   5   2     1792.33     1762.89     32.76 o 
   1   5   2     1713.37     1624.02     39.24 o 
   2   5   2      269.71      250.57     16.01 o 
   3   5   2     5439.58     5094.15    110.13 o 
   4   5   2     3826.64     3770.39    121.14 o 
   5   5   2     2503.33     2520.87    106.72 o 
   6   5   2     3464.79     3382.28     89.49 o 
   7   5   2     1489.08     1498.88     80.18 o 
   8   5   2     1351.47     1362.44     42.19 o 
   9   5   2      475.69      510.73     42.03 o 
  10   5   2      342.24      413.16     34.62 o 
  11   5   2      469.49      549.01     33.36 o 
 -12   6   2       63.75       86.96    100.80 o 
 -11   6   2      329.27      298.45     28.12 o 
 -10   6   2     1169.92     1150.60     43.86 o 
  -9   6   2     1236.94     1343.24     44.30 o 
  -8   6   2      731.01      721.34     32.34 o 
  -7   6   2      309.56      339.43     23.49 o 
  -6   6   2      967.83      903.80     30.30 o 
  -5   6   2     3366.22     3283.49    187.57 o 
  -4   6   2     2271.98     2040.55    108.29 o 
  -3   6   2     4689.15     4426.81     90.80 o 
  -2   6   2    13762.66    13564.02    215.13 o 
  -1   6   2     4547.02     4790.20     94.23 o 
   0   6   2     2204.20     2039.92     39.22 o 
   1   6   2      819.71      756.95     23.96 o 
   2   6   2        9.57        8.98     16.93 o 
   3   6   2      199.94      105.86     38.06 o 
   4   6   2      479.83      543.31     27.49 o 
   5   6   2      325.65      345.08     19.65 o 
   6   6   2      121.41       93.17     15.54 o 
   7   6   2       75.89      100.87     15.54 o 
   8   6   2        4.34       41.12     26.19 o 
   9   6   2      169.30      164.56     21.85 o 
  10   6   2        1.90        8.97     43.35 o 
  11   6   2       81.09      107.85    130.73 o 
 -11   7   2       70.25       85.24     22.12 o 
 -10   7   2      278.21      252.00     34.60 o 
  -9   7   2      258.64      237.19     47.08 o 
  -8   7   2      103.62      114.09     27.04 o 
  -7   7   2        0.28       -4.53     28.61 o 
  -6   7   2      403.77      399.75     23.79 o 
  -5   7   2      283.55      286.42     26.50 o 
  -4   7   2       20.98       36.98     34.02 o 
  -3   7   2       86.53       41.24     19.16 o 
  -2   7   2      107.70       99.05     23.43 o 
  -1   7   2     1142.50     1242.52     29.98 o 
   0   7   2        5.31        1.56     16.18 o 
   1   7   2      577.90      537.46     18.10 o 
   2   7   2      796.62      842.93     22.66 o 
   3   7   2     1383.85     1279.10     53.30 o 
   4   7   2     1138.50     1092.97     31.76 o 
   5   7   2      703.87      666.56     28.24 o 
   6   7   2      904.50      903.05     49.24 o 
   7   7   2      485.39      449.83     27.04 o 
   8   7   2      410.47      411.77     27.25 o 
   9   7   2      539.99      536.19     31.44 o 
  10   7   2      256.52      315.99     27.36 o 
 -11   8   2      187.00      208.38     46.02 o 
 -10   8   2      311.44      326.77     28.36 o 
  -9   8   2       16.89      -19.16     32.75 o 
  -8   8   2      258.97      242.92     41.43 o 
  -7   8   2      192.48      128.70     22.91 o 
  -6   8   2      296.95      287.32     21.96 o 
  -5   8   2      227.50      214.30     19.92 o 
  -4   8   2       25.82       41.08     16.50 o 
  -3   8   2       17.60       17.33     24.89 o 
  -2   8   2      331.03      341.44     25.72 o 
  -1   8   2     2372.54     2279.99     64.80 o 
   0   8   2      487.10      484.27     15.85 o 
   1   8   2      182.27      190.98     14.45 o 
   2   8   2       38.45        6.10     27.45 o 
   3   8   2        1.45       11.17     29.20 o 
   4   8   2      307.97      317.03    113.90 o 
   5   8   2       30.21       14.87     30.88 o 
   6   8   2        3.40       -3.80     37.01 o 
   7   8   2        0.37      -31.85     43.70 o 
   8   8   2        0.71        9.37     27.87 o 
   9   8   2      184.49      195.96     21.54 o 
  10   8   2        0.02      -70.02     70.02 o 
 -10   9   2       34.12       85.55     35.01 o 
  -9   9   2        4.05       -4.61     34.00 o 
  -8   9   2        5.67        8.80     30.21 o 
  -7   9   2        1.25        3.66     32.05 o 
  -6   9   2      183.24      185.69     62.57 o 
  -5   9   2       23.51        4.77     31.38 o 
  -4   9   2       69.57       45.13     37.03 o 
  -3   9   2        8.01      -12.03     33.83 o 
  -2   9   2       29.39       32.44     24.54 o 
  -1   9   2     1143.10     1137.27     29.97 o 
   0   9   2       19.49       14.84     23.96 o 
   1   9   2        2.91      -17.39     27.99 o 
   2   9   2       59.45       38.22     21.66 o 
   3   9   2       20.74       50.26     21.49 o 
   4   9   2       91.59       40.33     22.61 o 
   5   9   2      261.30      238.67     51.54 o 
   6   9   2      188.63      125.19     31.51 o 
   7   9   2        5.83       31.62     40.45 o 
   8   9   2        4.81      -16.17     35.17 o 
   9   9   2       54.47       18.08     41.35 o 
  -9  10   2      147.60      157.27     44.89 o 
  -8  10   2      102.73       57.49     56.38 o 
  -7  10   2      274.17      284.77     26.66 o 
  -6  10   2      172.49       49.06     55.51 o 
  -5  10   2      279.03      260.94     31.43 o 
  -4  10   2      208.22      216.15     24.18 o 
  -3  10   2      342.94      319.84     19.55 o 
  -2  10   2      539.68      476.13     23.60 o 
  -1  10   2       20.04       -0.88     35.37 o 
   0  10   2      150.51      122.77     15.85 o 
   1  10   2      182.28      183.07     55.27 o 
   2  10   2      132.34       83.29     31.96 o 
   3  10   2      216.70      245.55     31.25 o 
   4  10   2      378.11      288.77     30.76 o 
   5  10   2      116.46       55.36     42.98 o 
   6  10   2        0.13       23.86     27.94 o 
   7  10   2        4.08       24.82     45.96 o 
   8  10   2        6.75       -0.15     56.80 o 
  -8  11   2       73.15      108.42    132.42 o 
  -7  11   2       24.37       40.62     39.89 o 
  -6  11   2       33.53      -16.47     51.18 o 
  -5  11   2        0.29      -18.20     48.88 o 
  -4  11   2      124.81      126.74     36.97 o 
  -3  11   2        8.67       -2.96     35.85 o 
  -2  11   2       29.44       13.06     26.26 o 
  -1  11   2       85.65       69.86     28.00 o 
   0  11   2      296.35      290.93     21.91 o 
   1  11   2      260.69      229.75     20.48 o 
   2  11   2      150.41      140.35     20.16 o 
   3  11   2      419.90      380.66     23.56 o 
   4  11   2      221.49      210.68     46.24 o 
   5  11   2      134.46      128.32     21.80 o 
   6  11   2      423.30      413.74     33.00 o 
   7  11   2      330.38      393.59     58.17 o 
  -7  12   2      234.55      -32.47    169.13 o 
  -6  12   2      329.85      364.14     30.27 o 
  -5  12   2      368.06      388.92     29.92 o 
  -4  12   2      153.89      140.58     24.44 o 
  -3  12   2      104.04      134.53     41.48 o 
  -2  12   2      251.96      281.50     40.48 o 
  -1  12   2      406.03      378.76     26.43 o 
   0  12   2      494.81      535.69     21.88 o 
   1  12   2      377.31      381.50     27.48 o 
   2  12   2      129.90       37.59     51.42 o 
   3  12   2       54.88      -27.11     44.67 o 
   4  12   2       21.05      -19.96     56.54 o 
   5  12   2        7.31       58.04     20.15 o 
   6  12   2        4.76      -15.82    117.46 o 
  -5  13   2        1.31      -79.34    110.11 o 
  -4  13   2        2.87     -113.78    129.59 o 
  -3  13   2       25.70       -8.71     45.20 o 
  -2  13   2       28.44       37.91     51.14 o 
  -1  13   2        1.19       -4.33     29.62 o 
   0  13   2       63.17       69.76     22.71 o 
   1  13   2       62.04       38.48     38.20 o 
   2  13   2       60.71       64.67     54.54 o 
   3  13   2      110.91      148.57     20.75 o 
   4  13   2      116.77       75.96     37.55 o 
  -1  14   2       47.77       85.57     38.25 o 
   0  14   2        0.10      -20.61     83.62 o 
 -13   1   3       33.61       46.35     42.98 o 
 -12   1   3      100.09       80.60     24.60 o 
 -11   1   3      249.58      277.93     42.69 o 
 -10   1   3      741.64      665.28     31.80 o 
  -9   1   3      252.96      239.62     17.20 o 
  -8   1   3      367.69      372.19     22.74 o 
  -7   1   3     1080.11      944.79     24.10 o 
  -6   1   3     8497.98     8749.08    239.46 o 
  -5   1   3     8353.63     8329.20    208.34 o 
  -4   1   3     2608.69     2364.57     64.65 o 
  -3   1   3      341.71      313.73     11.07 o 
  -2   1   3     1283.32     1328.83     24.79 o 
  -1   1   3     1602.17     1554.51     49.74 o 
   0   1   3     1803.07     1783.11     23.73 o 
   1   1   3    11618.72    12777.04    142.46 o 
   2   1   3     5313.76     5475.45    202.37 o 
   3   1   3      267.27      273.04      9.02 o 
   4   1   3       29.15       41.44     15.43 o 
   5   1   3        6.12        2.85     21.90 o 
   6   1   3       13.01        0.98     19.16 o 
   7   1   3      143.60      107.80     35.03 o 
   8   1   3     1524.54     1588.59     49.03 o 
   9   1   3       23.23       -1.18     35.67 o 
  10   1   3      298.44      309.29     20.70 o 
  11   1   3       16.57      -16.14     50.60 o 
  12   1   3       10.97      -32.04     72.62 o 
 -13   2   3      223.96      301.54     51.10 o 
 -12   2   3        1.52       -0.72     40.11 o 
 -11   2   3      416.51      421.97     28.12 o 
 -10   2   3      185.95      189.57     18.94 o 
  -9   2   3       53.17      -24.37     43.73 o 
  -8   2   3        0.40        6.49     30.64 o 
  -7   2   3      220.75      182.60     48.50 o 
  -6   2   3        0.78       17.37     23.87 o 
  -5   2   3      840.43      815.32     27.06 o 
  -4   2   3     1500.77     1352.16     37.46 o 
  -3   2   3      150.27      121.43      8.43 o 
  -2   2   3     1686.75     1619.90     38.34 o 
  -1   2   3       26.97       13.36     12.87 o 
   0   2   3       42.02       18.20      9.75 o 
   1   2   3       57.06       56.80      9.21 o 
   2   2   3    12158.45    12061.52    178.89 o 
   3   2   3       16.92       11.56     11.58 o 
   4   2   3     3712.37     3914.13    127.00 o 
   5   2   3     3494.30     3310.95     89.05 o 
   6   2   3     4051.41     4021.66    112.11 o 
   7   2   3     5008.94     4903.72    131.89 o 
   8   2   3     2474.00     2602.75     73.88 o 
   9   2   3        5.54       17.92     33.06 o 
  10   2   3      314.30      342.65     26.25 o 
  11   2   3       46.13       20.44     38.17 o 
  12   2   3       18.71       46.59     25.12 o 
 -13   3   3      217.13      223.05     49.98 o 
 -12   3   3      282.65      306.62     29.66 o 
 -11   3   3      788.44      782.77     36.84 o 
 -10   3   3     1151.31     1082.25     39.46 o 
  -9   3   3      660.39      742.51     30.47 o 
  -8   3   3     2124.90     1994.11     59.29 o 
  -7   3   3     3555.02     3266.51     82.54 o 
  -6   3   3     7203.09     7327.34    282.10 o 
  -5   3   3     5471.49     4942.64    113.05 o 
  -4   3   3     9113.44     9276.49    406.18 o 
  -3   3   3     3456.74     3503.67     89.45 o 
  -2   3   3     6077.24     6119.11    111.34 o 
  -1   3   3     3247.81     2751.57     54.26 o 
   0   3   3        8.61       -0.64     15.61 o 
   1   3   3      973.28     1140.99     32.25 o 
   2   3   3     2217.07     2230.53     66.10 o 
   3   3   3     3375.60     3918.89    100.27 o 
   4   3   3     1494.36     1625.65     44.27 o 
   5   3   3        1.18       14.45     10.34 o 
   6   3   3      266.29      268.48     16.77 o 
   7   3   3     1298.91     1342.87     37.26 o 
   8   3   3     2734.26     2710.63     75.28 o 
   9   3   3      299.81      324.18     23.51 o 
  10   3   3      174.38      239.28     30.65 o 
  11   3   3      162.00      179.36     20.84 o 
  12   3   3       42.38       43.48     50.26 o 
 -12   4   3       64.58       -5.89     64.44 o 
 -11   4   3      144.10      159.32     31.12 o 
 -10   4   3      268.84      280.42     23.91 o 
  -9   4   3       16.83       33.90     30.87 o 
  -8   4   3       64.65       16.65     21.73 o 
  -7   4   3       63.13       93.08     16.73 o 
  -6   4   3       20.19       18.19     20.25 o 
  -5   4   3      178.68      163.91     13.72 o 
  -4   4   3      583.11      588.84     27.42 o 
  -3   4   3     3671.32     3721.52     86.88 o 
  -2   4   3     4342.08     4196.54    121.32 o 
  -1   4   3     5527.59     5653.34    154.95 o 
   0   4   3      628.21      635.88     12.82 o 
   1   4   3      167.25      206.57      9.85 o 
   2   4   3     2819.85     2602.81     87.71 o 
   3   4   3     1564.66     1385.16     33.50 o 
   4   4   3     9621.22     9864.71    439.46 o 
   5   4   3     7064.97     6924.80    159.15 o 
   6   4   3     3556.41     3479.59    138.26 o 
   7   4   3     2284.96     2410.01     65.69 o 
   8   4   3     1495.95     1448.87     42.32 o 
   9   4   3        5.31       32.46     44.84 o 
  10   4   3      342.00      412.75     29.60 o 
  11   4   3      221.10      212.84     42.80 o 
 -12   5   3       68.32       70.76     33.23 o 
 -11   5   3      238.13      149.37     45.86 o 
 -10   5   3        3.99       23.89     18.48 o 
  -9   5   3       83.11       84.65     19.99 o 
  -8   5   3       33.61       11.37     43.33 o 
  -7   5   3        9.54       21.57     41.87 o 
  -6   5   3      208.58      187.20     17.00 o 
  -5   5   3     1297.43     1202.13     33.93 o 
  -4   5   3     1555.87     1511.29     59.23 o 
  -3   5   3     1245.41     1366.82     31.61 o 
  -2   5   3     2357.79     2385.12     53.05 o 
  -1   5   3      301.33      289.85     12.51 o 
   0   5   3      187.10      237.87     20.41 o 
   1   5   3       37.73       34.52     20.46 o 
   2   5   3       70.09       92.29     14.92 o 
   3   5   3      685.67      905.79     44.79 o 
   4   5   3      148.58      169.68     41.16 o 
   5   5   3      128.91      108.12     38.59 o 
   6   5   3        8.58       11.63     38.22 o 
   7   5   3       15.90       13.71     37.92 o 
   8   5   3      252.50      273.49     21.43 o 
   9   5   3      105.79       76.11     35.19 o 
  10   5   3       91.99      140.98     36.30 o 
  11   5   3       20.63       18.63     40.75 o 
 -12   6   3       83.54       68.05     74.54 o 
 -11   6   3      122.99       97.64     36.33 o 
 -10   6   3        8.36       25.55     28.19 o 
  -9   6   3        1.47       -0.39     23.98 o 
  -8   6   3      101.61       55.79     37.99 o 
  -7   6   3       39.33       32.88     42.69 o 
  -6   6   3        0.03       20.17     14.03 o 
  -5   6   3        9.98       -3.84     34.82 o 
  -4   6   3        6.14       15.34     23.39 o 
  -3   6   3      323.50      311.38     14.95 o 
  -2   6   3      200.96      220.58     14.15 o 
  -1   6   3      227.13      220.86     13.11 o 
   0   6   3        3.72       18.11     11.00 o 
   1   6   3      293.45      248.26     40.18 o 
   2   6   3       26.29       16.54     16.36 o 
   3   6   3       71.73       94.65     20.19 o 
   4   6   3       13.06      -12.65     31.51 o 
   5   6   3       52.33       11.44     37.21 o 
   6   6   3        0.19       30.27     18.22 o 
   7   6   3       19.36       -4.88     34.74 o 
   8   6   3      216.60      213.87     20.90 o 
   9   6   3       28.88      -47.50     56.79 o 
  10   6   3       11.01        9.35     31.61 o 
  11   6   3        9.19      -27.96     70.86 o 
 -11   7   3       72.92       64.78     67.57 o 
 -10   7   3      824.30      848.04     40.86 o 
  -9   7   3      243.53      276.55     52.35 o 
  -8   7   3      258.61      258.50     28.62 o 
  -7   7   3       10.12       -6.93     27.17 o 
  -6   7   3      296.72      336.88     41.27 o 
  -5   7   3      637.99      573.79     24.78 o 
  -4   7   3     1807.78     1752.37     49.62 o 
  -3   7   3     2159.23     2198.12     67.67 o 
  -2   7   3      464.29      430.96     17.48 o 
  -1   7   3      524.53      543.38     18.56 o 
   0   7   3      199.17      191.39     10.82 o 
   1   7   3      554.29      559.14     19.30 o 
   2   7   3      180.24      202.71     13.28 o 
   3   7   3      203.28      154.91     14.62 o 
   4   7   3        6.16      -16.11     28.76 o 
   5   7   3      140.47      145.07     42.47 o 
   6   7   3        0.87       -3.34     34.05 o 
   7   7   3        0.35        1.32     43.37 o 
   8   7   3      438.06      450.82     29.09 o 
   9   7   3        1.31      -36.76     36.76 o 
  10   7   3       49.09       98.67     37.52 o 
 -11   8   3       80.14        7.63    149.64 o 
 -10   8   3       93.84       53.83     48.24 o 
  -9   8   3        5.04       33.72     22.80 o 
  -8   8   3        0.08       18.87     17.65 o 
  -7   8   3       33.44       18.83     41.16 o 
  -6   8   3        4.18       -9.70     35.31 o 
  -5   8   3      215.95      239.24     50.50 o 
  -4   8   3      312.88      295.35     21.18 o 
  -3   8   3      206.13      222.19     21.98 o 
  -2   8   3     2049.03     2183.19     52.09 o 
  -1   8   3     2116.22     2160.39     51.00 o 
   0   8   3     1028.34     1050.85     33.83 o 
   1   8   3      629.43      605.42     22.00 o 
   2   8   3     2647.68     2438.04     57.88 o 
   3   8   3     1151.23     1186.18     31.28 o 
   4   8   3     1610.24     1515.52     72.39 o 
   5   8   3     2064.61     1997.16     54.64 o 
   6   8   3      715.33      696.25     32.14 o 
   7   8   3      738.07      783.23     55.29 o 
   8   8   3      247.04      263.65     25.36 o 
   9   8   3      111.72      155.00     23.39 o 
  10   8   3      300.91      396.14     51.10 o 
 -10   9   3       88.87       84.99     98.53 o 
  -9   9   3       66.74       39.44     53.37 o 
  -8   9   3      372.48      398.52     28.47 o 
  -7   9   3      509.41      546.26     31.43 o 
  -6   9   3      592.59      608.35     44.41 o 
  -5   9   3      468.93      490.91     31.03 o 
  -4   9   3      637.55      624.68     35.25 o 
  -3   9   3     1086.77     1089.59     54.76 o 
  -2   9   3     1682.36     1699.67     42.06 o 
  -1   9   3     1241.31     1161.58     31.00 o 
   0   9   3      146.61      136.11     29.01 o 
   1   9   3        1.90       -5.00     26.38 o 
   2   9   3        2.44      -31.24     31.24 o 
   3   9   3        1.29        3.90     20.26 o 
   4   9   3        0.85      -33.76     33.76 o 
   5   9   3        7.08        5.26     42.38 o 
   6   9   3        0.66       11.23     31.37 o 
   7   9   3       35.38       29.56     58.74 o 
   8   9   3       45.52       13.59     35.73 o 
   9   9   3        7.24     -116.89    132.70 o 
  -9  10   3        2.51      -69.17     69.17 o 
  -8  10   3       11.29        9.66     26.71 o 
  -7  10   3       22.41       75.68     30.66 o 
  -6  10   3       26.87        7.79     41.63 o 
  -5  10   3        9.70       39.29     18.85 o 
  -4  10   3      136.01      157.54     22.97 o 
  -3  10   3      171.07      141.63     67.20 o 
  -2  10   3       86.54       71.12     32.41 o 
  -1  10   3      690.77      648.94     37.53 o 
   0  10   3      607.21      607.75     20.48 o 
   1  10   3      646.82      639.65     26.28 o 
   2  10   3      874.98      895.65     30.06 o 
   3  10   3      595.39      580.44     33.62 o 
   4  10   3      343.92      376.11     48.33 o 
   5  10   3      318.90      327.41     91.29 o 
   6  10   3      187.00      200.39     30.47 o 
   7  10   3      348.17      373.09     60.85 o 
   8  10   3      495.51      425.77     63.25 o 
  -8  11   3        3.72      -38.97     76.52 o 
  -7  11   3       22.03       24.32     20.74 o 
  -6  11   3      144.01       61.81     50.51 o 
  -5  11   3      246.35      256.41     25.35 o 
  -4  11   3       48.59       45.48     21.76 o 
  -3  11   3        3.93       33.17     19.30 o 
  -2  11   3        0.21        2.13     23.09 o 
  -1  11   3       52.87       79.27     20.27 o 
   0  11   3        0.15       28.94     17.28 o 
   1  11   3      108.73       95.79     19.13 o 
   2  11   3       64.91       63.58     20.55 o 
   3  11   3        0.19        1.38     39.30 o 
   4  11   3        6.46       27.52     31.44 o 
   5  11   3        1.47       12.99     25.21 o 
   6  11   3        2.53       21.21     24.32 o 
   7  11   3        1.91      -70.02     70.02 o 
  -7  12   3       25.04       15.54    123.67 o 
  -6  12   3       22.05       33.27     27.18 o 
  -5  12   3        2.01      -27.63     46.73 o 
  -4  12   3       10.16      -26.02     39.41 o 
  -3  12   3        2.12      -17.42     28.27 o 
  -2  12   3       89.85       81.01     47.48 o 
  -1  12   3       65.26       67.87     21.20 o 
   0  12   3      150.15      140.70     20.51 o 
   1  12   3      102.39      107.84     58.34 o 
   2  12   3       99.41      105.60     21.92 o 
   3  12   3       27.58       43.77     24.57 o 
   4  12   3       11.32       36.33     28.79 o 
   5  12   3        0.69       53.07     18.77 o 
   6  12   3       15.96      -48.00    115.48 o 
  -5  13   3       67.05      147.38     37.28 o 
  -4  13   3      112.11       46.31    122.81 o 
  -3  13   3       97.81       76.75     44.95 o 
  -2  13   3       37.82      -17.84     54.42 o 
  -1  13   3       89.23       73.69     29.24 o 
   0  13   3       85.07       79.45     21.91 o 
   1  13   3       61.60       75.92     20.83 o 
   2  13   3       24.22        1.25     38.49 o 
   3  13   3        0.13       21.93     38.68 o 
   4  13   3       15.82      -71.44     71.44 o 
 -13   0   4      115.87      145.97     50.55 o 
 -12   0   4      542.97      540.34     39.71 o 
 -11   0   4     1176.56     1108.88     51.18 o 
 -10   0   4      179.36      265.28     25.89 o 
  -9   0   4     1870.07     1759.00     59.92 o 
  -8   0   4      424.30      351.01     24.11 o 
  -7   0   4     1863.65     1834.61     62.63 o 
  -6   0   4     2095.09     1830.54     73.80 o 
  -5   0   4     7888.94     7791.03    212.90 o 
  -4   0   4      875.01     1061.18     37.25 o 
  -3   0   4     4106.11     3740.36     95.45 o 
  -2   0   4     1880.51     1603.91     42.97 o 
  -1   0   4      196.37      214.11      9.81 o 
   0   0   4     2196.20     2346.83     60.59 o 
   1   0   4      250.97      229.30     10.40 o 
   2   0   4      425.36      489.23     17.75 o 
   3   0   4     4316.43     4632.96    120.86 o 
   4   0   4     3315.32     3262.20     98.70 o 
   5   0   4      623.76      630.91     26.40 o 
   6   0   4     1106.86     1153.41     38.73 o 
   7   0   4     3236.24     3361.75    126.74 o 
   8   0   4     2358.63     2342.49    206.52 o 
   9   0   4      633.09      721.63     39.12 o 
  10   0   4      902.06      871.82     43.75 o 
  11   0   4      150.17      195.13     26.17 o 
  12   0   4      227.88      142.02     53.37 o 
 -13   1   4        0.69       56.73     24.07 o 
 -12   1   4      276.30      243.78     35.68 o 
 -11   1   4      234.11      173.11     19.07 o 
 -10   1   4      174.28      173.95     17.05 o 
  -9   1   4       13.08       16.06     15.87 o 
  -8   1   4      241.25      242.16     42.93 o 
  -7   1   4      203.67      205.48     12.81 o 
  -6   1   4      951.56      936.76     25.17 o 
  -5   1   4     1058.05     1008.98     34.20 o 
  -4   1   4       52.83       57.07      7.44 o 
  -3   1   4     2454.05     2067.05     39.17 o 
  -2   1   4     4025.62     3504.15     61.94 o 
  -1   1   4     7583.69     7867.10     88.37 o 
   0   1   4     4138.50     4492.04     58.48 o 
   1   1   4    36099.78    37827.62    223.56 o 
   2   1   4     1847.68     1562.57     51.04 o 
   3   1   4    23824.58    25101.55    482.71 o 
   4   1   4     4411.49     4298.88     83.86 o 
   5   1   4     1380.17     1320.99     32.47 o 
   6   1   4     2800.24     2677.04     63.98 o 
   7   1   4     3022.68     2923.19     89.90 o 
   8   1   4       13.64      -31.99     31.99 o 
   9   1   4      655.18      682.66     27.39 o 
  10   1   4      576.72      570.95     30.78 o 
  11   1   4      164.87      199.02     19.76 o 
  12   1   4       42.26       57.69     31.01 o 
 -13   2   4       34.68       15.82    120.00 o 
 -12   2   4      248.38      229.12     51.62 o 
 -11   2   4      367.87      308.57     27.66 o 
 -10   2   4      314.82      273.07     33.64 o 
  -9   2   4      488.09      469.08     40.78 o 
  -8   2   4      284.01      258.69     19.10 o 
  -7   2   4      650.51      714.59     42.03 o 
  -6   2   4       78.60       67.99     25.47 o 
  -5   2   4      119.37       80.59     11.11 o 
  -4   2   4       77.51      104.26     11.13 o 
  -3   2   4     2479.72     2483.23     68.59 o 
  -2   2   4      309.72      331.87     11.59 o 
  -1   2   4     3222.26     3232.72    122.08 o 
   0   2   4     1018.83     1123.36     21.94 o 
   1   2   4        7.87       21.32     13.44 o 
   2   2   4      914.07     1054.94     36.96 o 
   3   2   4      562.64      668.63     31.22 o 
   4   2   4      201.78      188.16     22.80 o 
   5   2   4      317.97      332.22     15.57 o 
   6   2   4      178.49      166.98     39.52 o 
   7   2   4      210.10      219.22     24.78 o 
   8   2   4      681.50      623.91     31.24 o 
   9   2   4       46.29       -5.07     31.27 o 
  10   2   4       99.19      101.03     23.52 o 
  11   2   4       58.13       64.12     23.39 o 
 -13   3   4       26.15       -7.90     83.86 o 
 -12   3   4       23.80       13.86     28.78 o 
 -11   3   4        2.24        1.77     30.12 o 
 -10   3   4        0.03       27.00     37.37 o 
  -9   3   4        0.14      -18.98     31.19 o 
  -8   3   4      175.31      181.85     46.27 o 
  -7   3   4       36.65        8.90     35.33 o 
  -6   3   4        7.84        7.23     28.69 o 
  -5   3   4      226.72      287.64     15.64 o 
  -4   3   4        0.03        4.88     22.90 o 
  -3   3   4       25.02       45.36      8.59 o 
  -2   3   4      806.00      902.27     21.32 o 
  -1   3   4      122.15      115.68      8.64 o 
   0   3   4      637.16      642.51     12.62 o 
   1   3   4     1608.69     1789.22     38.97 o 
   2   3   4     1348.96     1332.43     30.91 o 
   3   3   4      598.16      583.01     31.26 o 
   4   3   4        1.07      -10.56     26.95 o 
   5   3   4       91.74       86.42     25.40 o 
   6   3   4       48.75       24.55     34.06 o 
   7   3   4      259.40      256.46     26.24 o 
   8   3   4       44.61       25.95     22.37 o 
   9   3   4      237.79      257.21     47.45 o 
  10   3   4       22.80       33.28     41.24 o 
  11   3   4       80.69       40.30     55.10 o 
 -12   4   4       52.69       38.08     25.25 o 
 -11   4   4      388.31      335.68     28.97 o 
 -10   4   4       16.76       21.70     46.02 o 
  -9   4   4       50.04       79.29     21.27 o 
  -8   4   4       28.93       11.08     38.97 o 
  -7   4   4     1113.36     1105.14     44.03 o 
  -6   4   4      969.52     1046.43     29.65 o 
  -5   4   4     1007.01      970.95     27.09 o 
  -4   4   4       43.81       39.03     11.40 o 
  -3   4   4      140.18      123.79      9.92 o 
  -2   4   4        6.10        2.02     18.93 o 
  -1   4   4        3.18       16.64     11.97 o 
   0   4   4        0.49        4.54     11.79 o 
   1   4   4       88.37       85.93     11.08 o 
   2   4   4       17.90       24.78     16.79 o 
   3   4   4        3.01        4.55     21.73 o 
   4   4   4      726.76      689.85     22.74 o 
   5   4   4      199.69      220.19     16.34 o 
   6   4   4      769.08      761.62     36.71 o 
   7   4   4     1874.75     1907.35    103.94 o 
   8   4   4       44.88       18.95     32.42 o 
   9   4   4       20.03       19.26     47.06 o 
  10   4   4       55.14       49.42     52.40 o 
  11   4   4       33.39      -16.26     50.03 o 
 -12   5   4      169.53      109.29     33.91 o 
 -11   5   4       97.29      115.99     34.00 o 
 -10   5   4       41.12       20.54     27.15 o 
  -9   5   4        0.35       18.52     33.28 o 
  -8   5   4       12.43      -13.86     28.65 o 
  -7   5   4      215.45      223.65     18.55 o 
  -6   5   4      413.43      417.12     21.09 o 
  -5   5   4      559.50      568.05     22.16 o 
  -4   5   4      230.77      237.82     15.32 o 
  -3   5   4     4434.06     4474.42     97.87 o 
  -2   5   4     4957.58     4902.61    100.13 o 
  -1   5   4     4417.15     4749.66    141.74 o 
   0   5   4     2327.41     2226.85     58.36 o 
   1   5   4     6693.39     6546.39    140.61 o 
   2   5   4      232.84      216.41     31.05 o 
   3   5   4     6970.37     7131.74    227.78 o 
   4   5   4     5505.51     5439.98    274.59 o 
   5   5   4     2292.54     2328.15     70.39 o 
   6   5   4     2951.15     2896.96    114.55 o 
   7   5   4     1111.62     1090.73     37.62 o 
   8   5   4        6.22       -4.09     38.62 o 
   9   5   4      473.24      421.74     30.59 o 
  10   5   4      163.54      178.09     33.40 o 
  11   5   4      137.80      -55.06    140.61 o 
 -12   6   4      255.71      223.62     47.16 o 
 -11   6   4      752.98      820.73     46.76 o 
 -10   6   4      673.68      691.14     36.38 o 
  -9   6   4     2045.95     2093.09     89.40 o 
  -8   6   4      765.98      812.53     32.63 o 
  -7   6   4      331.78      378.23     22.20 o 
  -6   6   4      328.80      305.21     20.33 o 
  -5   6   4      961.14      994.58     40.49 o 
  -4   6   4      470.47      481.71     24.19 o 
  -3   6   4     3722.77     3807.36    129.86 o 
  -2   6   4     3189.18     2862.99     60.32 o 
  -1   6   4      533.97      652.15     23.19 o 
   0   6   4      121.85      113.43     12.02 o 
   1   6   4      311.60      302.43     25.81 o 
   2   6   4        2.45       24.36     12.19 o 
   3   6   4      341.34      348.37     16.45 o 
   4   6   4      684.21      696.40     25.50 o 
   5   6   4      127.47      102.85     32.78 o 
   6   6   4      570.98      539.02     27.47 o 
   7   6   4      576.61      597.53     29.29 o 
   8   6   4      350.96      324.76     25.43 o 
   9   6   4      246.97      311.81    111.50 o 
  10   6   4      599.93      670.47     36.09 o 
 -11   7   4       11.09        8.31     21.03 o 
 -10   7   4       26.57       35.97     44.38 o 
  -9   7   4       18.56       28.21     22.03 o 
  -8   7   4      229.12      203.37     55.91 o 
  -7   7   4      127.29      127.29     30.28 o 
  -6   7   4      158.48      160.14     17.68 o 
  -5   7   4      629.03      589.75     32.46 o 
  -4   7   4      483.56      393.22     27.24 o 
  -3   7   4      749.83      680.37     30.71 o 
  -2   7   4     2180.16     2158.30     50.50 o 
  -1   7   4      660.77      715.73     25.84 o 
   0   7   4      381.73      429.18     19.09 o 
   1   7   4     2032.94     1922.83     45.18 o 
   2   7   4      937.66      919.01     60.78 o 
   3   7   4     2146.93     2256.49     63.86 o 
   4   7   4     1330.61     1328.78     42.15 o 
   5   7   4      426.65      431.68     97.61 o 
   6   7   4     1428.72     1484.94     72.20 o 
   7   7   4     1841.31     1829.41     89.30 o 
   8   7   4      191.23      178.13     47.93 o 
   9   7   4       45.22       58.82     76.08 o 
  10   7   4       29.69       38.68     64.09 o 
 -11   8   4       37.25      138.63     31.91 o 
 -10   8   4       87.11       31.10     63.40 o 
  -9   8   4       53.13      -20.21     43.02 o 
  -8   8   4       64.30       58.84     28.24 o 
  -7   8   4      204.58      228.09     28.16 o 
  -6   8   4      364.65      317.90     23.74 o 
  -5   8   4       92.46       44.32     26.01 o 
  -4   8   4        0.42       10.81     32.10 o 
  -3   8   4       32.24       39.54     33.91 o 
  -2   8   4       20.40        2.68     31.84 o 
  -1   8   4      530.56      520.90     20.53 o 
   0   8   4      693.95      673.20     19.22 o 
   1   8   4       22.61       36.53     39.37 o 
   2   8   4      226.96      241.28     17.58 o 
   3   8   4      368.34      325.12     21.30 o 
   4   8   4        0.38       13.36     32.20 o 
   5   8   4       25.63       19.34     22.18 o 
   6   8   4       43.81      -11.13     40.80 o 
   7   8   4      209.12      261.51     27.28 o 
   8   8   4       30.99      -23.90     34.04 o 
   9   8   4       97.50      106.63     69.19 o 
 -10   9   4        0.05       15.24    120.84 o 
  -9   9   4        5.46      -59.74     59.74 o 
  -8   9   4       59.33       30.06     36.96 o 
  -7   9   4       42.38      -47.09     53.47 o 
  -6   9   4        0.18       22.72     26.10 o 
  -5   9   4       20.51       51.64     37.46 o 
  -4   9   4      114.85       91.08     43.64 o 
  -3   9   4      322.54      249.33     37.61 o 
  -2   9   4       58.43       50.66     44.81 o 
  -1   9   4      121.56      110.29     26.31 o 
   0   9   4       19.12       21.27     13.79 o 
   1   9   4       84.28       59.35     21.94 o 
   2   9   4       58.91       40.08     25.79 o 
   3   9   4       68.59       68.88     27.70 o 
   4   9   4      146.94      143.20     18.42 o 
   5   9   4      167.47      143.16     26.62 o 
   6   9   4      120.55      113.02     19.62 o 
   7   9   4      133.59      132.03     70.51 o 
   8   9   4       57.12       86.20     39.61 o 
   9   9   4       62.55       23.72     90.64 o 
  -9  10   4       64.30      -15.24    115.48 o 
  -8  10   4       67.10       20.43     45.13 o 
  -7  10   4      228.68      209.91     23.84 o 
  -6  10   4      442.51      425.10     28.91 o 
  -5  10   4      340.18      316.62     26.54 o 
  -4  10   4      148.60      173.11     43.49 o 
  -3  10   4       46.43        0.33     36.97 o 
  -2  10   4       57.30       96.42     24.41 o 
  -1  10   4       18.86       35.65     20.60 o 
   0  10   4      132.26      138.91     34.63 o 
   1  10   4      189.88      158.84     34.53 o 
   2  10   4       94.20      101.77     22.09 o 
   3  10   4       19.37        4.55     30.64 o 
   4  10   4       82.32       89.69     30.40 o 
   5  10   4        1.26       32.97     21.93 o 
   6  10   4       16.60      -29.26     47.35 o 
   7  10   4      421.87      359.09     31.84 o 
   8  10   4      109.51      182.68     38.97 o 
  -8  11   4        3.05       -7.90     82.73 o 
  -7  11   4        3.91      -29.41     42.43 o 
  -6  11   4       64.48       45.20     36.31 o 
  -5  11   4      178.37      195.84     39.45 o 
  -4  11   4      280.92      265.34     25.91 o 
  -3  11   4      546.31      531.68     28.62 o 
  -2  11   4      445.61      435.64     29.13 o 
  -1  11   4      134.35       91.40     67.53 o 
   0  11   4      221.18      227.41     22.81 o 
   1  11   4      665.49      608.76     34.35 o 
   2  11   4      368.01      370.35     24.34 o 
   3  11   4      455.19      474.74     25.76 o 
   4  11   4      429.25      427.76     30.32 o 
   5  11   4      132.12       77.30     78.89 o 
   6  11   4      317.86      338.40     57.26 o 
   7  11   4      215.70      244.51     46.31 o 
  -7  12   4       84.53      143.43     38.68 o 
  -6  12   4      239.64      301.22     34.61 o 
  -5  12   4      278.65      281.68     27.18 o 
  -4  12   4      262.68      216.75     27.31 o 
  -3  12   4      252.22      281.40     26.34 o 
  -2  12   4       59.15      102.95     22.41 o 
  -1  12   4        0.59      -34.70     40.56 o 
   0  12   4       22.33       12.46     27.29 o 
   1  12   4       31.01      -17.29     41.26 o 
   2  12   4        6.47      -57.67     57.67 o 
   3  12   4        0.30      -15.59     38.61 o 
   4  12   4        1.69      -35.61     58.87 o 
   5  12   4        0.27       14.12     30.21 o 
  -5  13   4       64.14       42.36     43.48 o 
  -4  13   4       13.82      -22.87    100.23 o 
  -3  13   4       11.20        2.12     33.02 o 
  -2  13   4      200.39      216.58     27.57 o 
  -1  13   4      155.73      145.80     32.19 o 
   0  13   4      152.09      151.03     23.22 o 
   1  13   4      193.00      197.35     60.07 o 
   2  13   4      137.58       88.89     97.56 o 
   3  13   4       74.48      159.63     79.48 o 
 -13   1   5      156.04      171.13    100.79 o 
 -12   1   5      442.59      471.38     26.90 o 
 -11   1   5       56.47       36.71     36.19 o 
 -10   1   5      300.26      311.79     22.11 o 
  -9   1   5       20.25       21.44     22.98 o 
  -8   1   5      232.14      247.19     52.35 o 
  -7   1   5      108.70      142.17     13.13 o 
  -6   1   5     1960.65     1910.33     51.85 o 
  -5   1   5     1782.17     1689.47     39.18 o 
  -4   1   5     2884.10     2799.17     60.19 o 
  -3   1   5       67.20       84.28      6.45 o 
  -2   1   5       54.64       67.75     10.06 o 
  -1   1   5       17.19       22.01     13.04 o 
   0   1   5      664.12      802.14     16.28 o 
   1   1   5     1750.51     2060.08     38.23 o 
   2   1   5      284.56      298.51      9.28 o 
   3   1   5      966.99     1089.56     25.16 o 
   4   1   5      256.31      213.49     11.43 o 
   5   1   5      386.58      347.25     15.59 o 
   6   1   5      347.74      351.64     21.01 o 
   7   1   5      740.07      734.74     32.40 o 
   8   1   5      218.79      214.11     15.97 o 
   9   1   5      929.13      952.91     47.04 o 
  10   1   5      501.88      455.74     27.24 o 
  11   1   5      236.45      233.02     21.86 o 
 -13   2   5       31.84       35.58     40.10 o 
 -12   2   5        0.04      -22.17     52.50 o 
 -11   2   5      390.36      273.22     37.33 o 
 -10   2   5       18.04       54.34     36.41 o 
  -9   2   5      430.78      430.39     34.80 o 
  -8   2   5      451.46      443.80     22.58 o 
  -7   2   5     1489.69     1507.55     41.11 o 
  -6   2   5     3538.78     3263.13     93.65 o 
  -5   2   5     4033.73     4053.97     92.49 o 
  -4   2   5    10217.23    10122.66    190.56 o 
  -3   2   5     5426.15     5256.46    187.68 o 
  -2   2   5     6155.78     6320.13    131.96 o 
  -1   2   5      221.32      184.22     10.08 o 
   0   2   5     6183.86     6138.60    157.37 o 
   1   2   5      541.81      453.99     16.16 o 
   2   2   5    34713.83    38351.88    868.64 o 
   3   2   5    13999.55    15213.94    320.93 o 
   4   2   5     2472.53     2537.09    113.95 o 
   5   2   5     2870.99     2911.33    187.32 o 
   6   2   5     1668.30     1614.95     44.21 o 
   7   2   5       48.13       39.73     19.74 o 
   8   2   5      170.30      170.15     44.94 o 
   9   2   5       70.40       70.38     28.19 o 
  10   2   5       36.90        5.89     30.67 o 
  11   2   5       45.81       96.41     43.49 o 
 -13   3   5      383.00      413.92     57.87 o 
 -12   3   5      752.61      768.73     37.76 o 
 -11   3   5      160.50      178.29     68.64 o 
 -10   3   5     1398.26     1456.83     54.62 o 
  -9   3   5      183.59      237.66     23.66 o 
  -8   3   5      823.34      839.96     30.04 o 
  -7   3   5     1268.02     1155.04     32.65 o 
  -6   3   5     3190.33     3222.66     95.53 o 
  -5   3   5       56.05       56.14     16.87 o 
  -4   3   5     3390.44     3288.99     81.69 o 
  -3   3   5     1213.08     1220.85     33.68 o 
  -2   3   5      869.58      911.94     21.95 o 
  -1   3   5       44.70       82.21     31.24 o 
   0   3   5       34.19        5.12     16.76 o 
   1   3   5      114.57      114.50      8.35 o 
   2   3   5     1064.80     1145.85     42.50 o 
   3   3   5      180.18      185.82     11.40 o 
   4   3   5       99.13      107.90     11.98 o 
   5   3   5     1917.29     1990.05     54.91 o 
   6   3   5     4083.22     4231.45    194.61 o 
   7   3   5      347.24      314.44     35.75 o 
   8   3   5     1031.68     1046.08     50.78 o 
   9   3   5     1391.13     1340.13     45.12 o 
  10   3   5      238.43      306.49     25.71 o 
  11   3   5      454.85      543.51     55.90 o 
 -12   4   5        2.17      -15.51     41.25 o 
 -11   4   5       83.72       82.63     77.44 o 
 -10   4   5       23.57       25.82     42.73 o 
  -9   4   5        9.00       66.30     22.93 o 
  -8   4   5       16.46      -10.20     42.19 o 
  -7   4   5      141.71      145.12     16.91 o 
  -6   4   5     1590.83     1596.70     45.36 o 
  -5   4   5      961.91      934.93     38.11 o 
  -4   4   5     4470.76     4344.19    108.65 o 
  -3   4   5     9402.38     9652.01    169.93 o 
  -2   4   5    11127.96    11778.75    242.52 o 
  -1   4   5     1929.98     1913.64     42.67 o 
   0   4   5     3367.02     3149.80     54.16 o 
   1   4   5      181.98      272.63     12.18 o 
   2   4   5     4503.52     4736.82    124.68 o 
   3   4   5     3762.47     3792.88     83.44 o 
   4   4   5     1965.02     1885.60     77.58 o 
   5   4   5     5518.33     5772.45    234.80 o 
   6   4   5     4067.10     4275.46    159.33 o 
   7   4   5      130.62      131.79     20.41 o 
   8   4   5       65.56      101.21     26.04 o 
   9   4   5        1.73      -15.16     32.66 o 
  10   4   5        1.52      -52.98     52.98 o 
  11   4   5        3.59       -7.90     83.29 o 
 -12   5   5        2.84       28.32     26.73 o 
 -11   5   5        0.62      -11.86     34.40 o 
 -10   5   5       59.85       -1.85     35.93 o 
  -9   5   5       64.11       66.02     45.58 o 
  -8   5   5      164.65      140.47     27.31 o 
  -7   5   5      108.06      147.89     15.85 o 
  -6   5   5      204.99      221.79     17.87 o 
  -5   5   5       42.34        5.09     38.42 o 
  -4   5   5        2.23       36.32     15.68 o 
  -3   5   5      468.16      449.52     16.26 o 
  -2   5   5        7.79      -11.85     25.92 o 
  -1   5   5       45.71        6.10     28.19 o 
   0   5   5     1064.22     1040.85     22.70 o 
   1   5   5      205.94      265.19     18.88 o 
   2   5   5     1083.29     1144.55     27.56 o 
   3   5   5       23.75        7.09     29.15 o 
   4   5   5      167.97      173.79     27.50 o 
   5   5   5      403.14      376.61     21.94 o 
   6   5   5      342.64      323.54     53.86 o 
   7   5   5       70.85       48.62     27.23 o 
   8   5   5       57.17      102.07     20.92 o 
   9   5   5      185.23      183.68     43.61 o 
  10   5   5       22.40      -53.76     61.04 o 
 -12   6   5        0.31       -7.90     83.57 o 
 -11   6   5        3.94       -2.34     25.04 o 
 -10   6   5       23.25      -37.68     42.71 o 
  -9   6   5      122.00      108.81     52.05 o 
  -8   6   5      314.07      254.58     75.61 o 
  -7   6   5      285.12      300.99     21.69 o 
  -6   6   5        2.39        5.76     26.95 o 
  -5   6   5        0.27      -29.13     29.13 o 
  -4   6   5      108.31      132.13     21.59 o 
  -3   6   5      148.15      150.35     22.18 o 
  -2   6   5      187.39      226.53     13.66 o 
  -1   6   5      429.10      453.06     20.75 o 
   0   6   5      122.41      107.18     17.05 o 
   1   6   5      142.64      178.60     42.15 o 
   2   6   5      420.15      453.44     24.25 o 
   3   6   5        4.21       -9.07     24.43 o 
   4   6   5       10.66        2.50     25.21 o 
   5   6   5       10.15      -29.17     41.66 o 
   6   6   5      505.33      460.56     82.51 o 
   7   6   5      288.43      230.88     24.24 o 
   8   6   5      556.60      580.37     39.19 o 
   9   6   5       51.29      -16.58     38.48 o 
  10   6   5       47.46       84.15     96.84 o 
 -11   7   5       42.79       78.01     28.29 o 
 -10   7   5      308.23      290.12     25.37 o 
  -9   7   5      282.59      309.96     25.63 o 
  -8   7   5      346.39      369.58     26.70 o 
  -7   7   5      174.24      191.17     20.30 o 
  -6   7   5       62.70       70.78     24.21 o 
  -5   7   5       64.49       53.24     21.00 o 
  -4   7   5      421.34      446.54     22.55 o 
  -3   7   5      403.57      460.46     24.82 o 
  -2   7   5       70.80       83.16     16.46 o 
  -1   7   5        4.61      -35.43     35.43 o 
   0   7   5      297.73      316.52     12.93 o 
   1   7   5      113.69       89.85     13.99 o 
   2   7   5       93.79       76.44     15.44 o 
   3   7   5      951.67      994.79     28.13 o 
   4   7   5      268.77      260.89     20.43 o 
   5   7   5      708.93      649.59     56.38 o 
   6   7   5      832.39      773.28     34.50 o 
   7   7   5        2.26       -2.90     42.52 o 
   8   7   5       39.96      -42.29     51.22 o 
   9   7   5       91.80      107.50     37.78 o 
 -11   8   5       42.60      -79.91    110.96 o 
 -10   8   5        1.27       41.26     15.35 o 
  -9   8   5        8.64       33.36     36.56 o 
  -8   8   5       17.68        5.16     29.38 o 
  -7   8   5       55.27       72.51     50.72 o 
  -6   8   5      255.69      294.15     58.66 o 
  -5   8   5      841.14      870.91     32.81 o 
  -4   8   5     1495.25     1475.94     40.87 o 
  -3   8   5     1562.05     1611.24     45.86 o 
  -2   8   5     1845.40     1845.34     44.27 o 
  -1   8   5     1930.18     2029.67     48.21 o 
   0   8   5     1760.96     1647.53     32.51 o 
   1   8   5      474.62      481.50     20.64 o 
   2   8   5     1707.70     1669.14     48.63 o 
   3   8   5      939.07     1008.18     28.95 o 
   4   8   5      206.13      246.36     21.41 o 
   5   8   5     1117.37     1152.41     46.62 o 
   6   8   5      719.56      698.34     34.02 o 
   7   8   5       29.02       42.35     32.76 o 
   8   8   5      196.48      248.21     49.80 o 
   9   8   5       37.65       34.17     43.48 o 
 -10   9   5      130.62      138.92     44.61 o 
  -9   9   5       47.97       90.73     44.04 o 
  -8   9   5      141.00      153.52     67.42 o 
  -7   9   5      716.51      765.92     37.41 o 
  -6   9   5      562.59      529.56     45.84 o 
  -5   9   5      176.83      199.24     44.84 o 
  -4   9   5       76.75       53.42     24.07 o 
  -3   9   5        3.47      -34.80     34.80 o 
  -2   9   5        6.90      -19.92     30.04 o 
  -1   9   5       17.15       22.45     25.46 o 
   0   9   5        8.56        6.79     17.66 o 
   1   9   5      349.29      335.81     22.71 o 
   2   9   5      664.23      599.18     25.17 o 
   3   9   5      384.71      389.56     25.71 o 
   4   9   5       29.51       36.55     30.58 o 
   5   9   5      272.55      272.77     46.87 o 
   6   9   5      373.77      369.64     34.19 o 
   7   9   5       69.09       49.90     31.24 o 
   8   9   5      392.74      376.37     55.90 o 
  -9  10   5        4.24     -124.80    124.80 o 
  -8  10   5        2.03      -14.12     31.89 o 
  -7  10   5       16.11        6.46     52.59 o 
  -6  10   5      477.62      496.98     42.23 o 
  -5  10   5      348.88      374.36     29.75 o 
  -4  10   5      377.38      397.64     25.93 o 
  -3  10   5      871.26      819.49     29.87 o 
  -2  10   5      250.03      248.94     18.41 o 
  -1  10   5       97.46       82.51     24.59 o 
   0  10   5      356.21      394.65     23.37 o 
   1  10   5      424.08      451.36     24.75 o 
   2  10   5      587.13      526.28     23.85 o 
   3  10   5      707.12      653.28     31.29 o 
   4  10   5      271.86      291.10     25.69 o 
   5  10   5      410.76      429.81     29.71 o 
   6  10   5      606.48      602.04     34.14 o 
   7  10   5       84.16       63.69     39.77 o 
  -8  11   5        0.18       -7.90     83.29 o 
  -7  11   5        0.11      -39.76     39.76 o 
  -6  11   5        0.05      -17.32     53.95 o 
  -5  11   5       28.03      -34.37     46.73 o 
  -4  11   5       24.32       24.54     40.35 o 
  -3  11   5        4.69      -12.70     36.58 o 
  -2  11   5        0.02       14.60     24.65 o 
  -1  11   5        3.63       17.21     36.59 o 
   0  11   5      113.66      115.14     23.18 o 
   1  11   5       30.05        9.76     30.13 o 
   2  11   5       28.74       19.52     20.89 o 
   3  11   5       35.45       46.12     30.74 o 
   4  11   5        7.64       34.08     22.58 o 
   5  11   5        6.24       16.12     61.74 o 
   6  11   5       11.83       35.58     40.10 o 
  -6  12   5       11.79       53.93     92.04 o 
  -5  12   5       25.48      -48.15     50.24 o 
  -4  12   5       21.82        4.38     53.70 o 
  -3  12   5        5.21       -6.45     39.67 o 
  -2  12   5        8.97      -11.71     38.17 o 
  -1  12   5       22.08      -33.40     40.07 o 
   0  12   5       52.69       50.26     18.91 o 
   1  12   5       58.36       -6.22     50.50 o 
   2  12   5       44.49       20.41     31.64 o 
   3  12   5        5.74      -33.90     39.41 o 
   4  12   5       19.48       34.73     39.72 o 
   5  12   5        0.36     -127.62    127.62 o 
  -4  13   5       42.15       31.06     49.98 o 
  -3  13   5        9.18       31.21     25.08 o 
  -2  13   5       28.14       41.15     37.34 o 
  -1  13   5        2.05      -36.82     36.82 o 
   0  13   5       13.39       13.33     24.08 o 
   1  13   5        0.16      -61.91     61.91 o 
   2  13   5       12.02       -8.43     78.77 o 
   3  13   5      138.20      115.48     48.29 o 
 -13   0   6      432.02      425.50     56.75 o 
 -12   0   6      262.01      237.96     33.94 o 
 -11   0   6     1272.95     1188.23     53.59 o 
 -10   0   6       81.22      148.40     22.18 o 
  -9   0   6      296.92      297.88     27.26 o 
  -8   0   6        7.67      -37.02     49.43 o 
  -7   0   6      237.05      240.55     20.90 o 
  -6   0   6      362.91      292.27     44.55 o 
  -5   0   6     3177.35     3434.60    106.72 o 
  -4   0   6     1212.40     1340.98     46.15 o 
  -3   0   6     1565.76     1594.28     75.29 o 
  -2   0   6      231.33      218.73     11.71 o 
  -1   0   6      887.01      921.09     26.56 o 
   0   0   6     5033.94     5484.39    209.15 o 
   1   0   6    14622.19    15850.01    226.13 o 
   2   0   6    11267.59    12934.86    215.35 o 
   3   0   6     2113.28     2295.96     60.77 o 
   4   0   6     6246.68     5935.39    189.96 o 
   5   0   6     1952.23     1998.00     66.57 o 
   6   0   6      953.78      944.73     73.95 o 
   7   0   6      195.11      216.37     21.56 o 
   8   0   6     2671.64     2637.04     89.93 o 
   9   0   6     2218.97     2328.02     79.27 o 
  10   0   6     2942.20     2770.35     92.50 o 
  11   0   6     1274.93     1084.21     81.04 o 
 -13   1   6        3.16       -4.32     51.67 o 
 -12   1   6       22.51       13.16     39.16 o 
 -11   1   6        9.37      -36.01     36.01 o 
 -10   1   6      138.38      162.42     20.32 o 
  -9   1   6       42.05       80.21     20.75 o 
  -8   1   6      382.68      359.31     18.89 o 
  -7   1   6     2191.06     2196.33     49.99 o 
  -6   1   6     2567.32     2337.90     59.41 o 
  -5   1   6     3558.11     3417.09     81.56 o 
  -4   1   6     3107.27     3240.92     68.19 o 
  -3   1   6    10477.38    10509.81    144.24 o 
  -2   1   6      168.51      116.20      8.76 o 
  -1   1   6      850.53      762.42     15.00 o 
   0   1   6     2105.77     2019.35     33.91 o 
   1   1   6    19979.88    21698.46    219.96 o 
   2   1   6    11897.93    13781.53    159.50 o 
   3   1   6      320.11      242.48     23.98 o 
   4   1   6      752.96      740.05     45.85 o 
   5   1   6      308.01      360.65     26.68 o 
   6   1   6        6.11      -21.33     21.95 o 
   7   1   6        7.49       12.67     19.00 o 
   8   1   6       59.56      -26.45     38.43 o 
   9   1   6       99.33      109.18     24.62 o 
  10   1   6       48.67       10.65     53.44 o 
  11   1   6        1.01      -12.50     51.85 o 
 -13   2   6       86.87       48.29     59.01 o 
 -12   2   6       40.00       69.42     53.94 o 
 -11   2   6      243.96      277.28     23.63 o 
 -10   2   6       69.28       62.58     30.23 o 
  -9   2   6      115.54      140.74     59.21 o 
  -8   2   6       12.06       19.24     15.06 o 
  -7   2   6       81.68      129.22     47.68 o 
  -6   2   6       59.42       42.57     28.88 o 
  -5   2   6      197.95      213.91     14.50 o 
  -4   2   6      563.53      594.37     19.54 o 
  -3   2   6      573.07      636.72     16.16 o 
  -2   2   6     1189.88     1302.28     51.74 o 
  -1   2   6       55.85       70.24     21.08 o 
   0   2   6      265.27      275.81     14.57 o 
   1   2   6     2731.18     3093.46     65.12 o 
   2   2   6     1621.80     1708.28     41.75 o 
   3   2   6      235.75      182.05     16.57 o 
   4   2   6      339.77      320.25     16.11 o 
   5   2   6      508.42      499.53     21.60 o 
   6   2   6       15.82        3.48     25.64 o 
   7   2   6      130.75       77.10     27.59 o 
   8   2   6      688.34      690.20     32.82 o 
   9   2   6      235.11      269.59     23.91 o 
  10   2   6      219.72      204.61     23.45 o 
  11   2   6       81.73       -7.90     83.01 o 
 -13   3   6        0.24       18.07     65.22 o 
 -12   3   6        1.00       44.18     26.14 o 
 -11   3   6        4.86      -39.21     39.21 o 
 -10   3   6        4.91       12.43     34.58 o 
  -9   3   6       77.54       74.65     53.51 o 
  -8   3   6      197.01      228.27     17.39 o 
  -7   3   6      819.30      718.47     27.18 o 
  -6   3   6       43.86       21.56     22.75 o 
  -5   3   6      186.47      195.37     14.11 o 
  -4   3   6      478.66      524.09     19.15 o 
  -3   3   6       18.04        6.31     16.36 o 
  -2   3   6      318.63      359.24     12.96 o 
  -1   3   6     2017.89     2225.77     52.40 o 
   0   3   6      406.31      455.19     13.08 o 
   1   3   6      198.32      236.74     11.61 o 
   2   3   6       10.25       37.12     10.27 o 
   3   3   6        5.08      -14.94     25.68 o 
   4   3   6      163.13      176.69     14.94 o 
   5   3   6      257.68      222.95     48.89 o 
   6   3   6      275.61      281.83     46.81 o 
   7   3   6      462.18      440.64     25.59 o 
   8   3   6       31.30        3.86     44.57 o 
   9   3   6        9.04      -41.06     41.06 o 
  10   3   6       19.53        6.79     32.83 o 
  11   3   6        1.50       23.72     63.80 o 
 -12   4   6       96.72      145.62     30.29 o 
 -11   4   6      172.60      182.92     21.70 o 
 -10   4   6       14.33       31.78     37.60 o 
  -9   4   6       14.18       16.99     23.23 o 
  -8   4   6       30.48       16.26     38.24 o 
  -7   4   6      701.51      701.60     28.62 o 
  -6   4   6     1321.68     1273.56     35.15 o 
  -5   4   6      862.02      892.68     26.58 o 
  -4   4   6        0.19        2.24     21.57 o 
  -3   4   6       42.34       40.88     14.73 o 
  -2   4   6     1412.12     1578.32     68.93 o 
  -1   4   6       96.33       98.04     10.54 o 
   0   4   6      402.13      436.93     12.14 o 
   1   4   6     1017.78      968.58     23.35 o 
   2   4   6     7550.51     8164.90    169.19 o 
   3   4   6     1153.03     1183.11     28.85 o 
   4   4   6      967.73      919.97     42.89 o 
   5   4   6      129.28       88.14     20.75 o 
   6   4   6       47.69       42.92     49.89 o 
   7   4   6      376.80      358.39     23.33 o 
   8   4   6      884.86      901.73     37.28 o 
   9   4   6      668.88      704.04     35.84 o 
  10   4   6      383.39      375.93     42.80 o 
 -12   5   6       61.76       35.51     77.63 o 
 -11   5   6        0.81       -3.16     28.07 o 
 -10   5   6      121.91      124.51     35.29 o 
  -9   5   6      132.07      164.26     24.68 o 
  -8   5   6      300.93      298.70     22.44 o 
  -7   5   6      642.86      595.71     27.63 o 
  -6   5   6     2207.81     2203.32     63.52 o 
  -5   5   6     1099.99     1112.01     53.51 o 
  -4   5   6      995.48     1008.05     28.35 o 
  -3   5   6     4837.34     4967.31     97.40 o 
  -2   5   6     3332.73     3307.64     77.73 o 
  -1   5   6     2151.85     1986.95     46.34 o 
   0   5   6     2162.23     2318.32     43.89 o 
   1   5   6     6980.92     7334.15    162.67 o 
   2   5   6     1971.02     2005.71     47.21 o 
   3   5   6       68.02        5.10     32.82 o 
   4   5   6      944.92      966.97     29.97 o 
   5   5   6      920.16      912.11     33.01 o 
   6   5   6        1.94      -22.25     34.71 o 
   7   5   6      123.28      127.06     21.55 o 
   8   5   6       39.29        6.77     52.30 o 
   9   5   6       45.23        2.62     57.02 o 
  10   5   6       55.66       55.34     35.58 o 
 -12   6   6       57.85       78.77    131.00 o 
 -11   6   6      332.51      306.91     95.90 o 
 -10   6   6      212.08      227.79     92.93 o 
  -9   6   6      542.61      593.52     35.55 o 
  -8   6   6      407.66      364.27     26.10 o 
  -7   6   6       12.65       25.03     32.02 o 
  -6   6   6       32.57        5.74     34.88 o 
  -5   6   6        4.13       17.85     20.37 o 
  -4   6   6       29.90      -23.69     36.12 o 
  -3   6   6      446.21      458.89     26.10 o 
  -2   6   6      205.04      233.41     13.88 o 
  -1   6   6        9.70       -1.11     25.17 o 
   0   6   6      748.36      660.65     16.67 o 
   1   6   6      933.64      950.98     29.21 o 
   2   6   6      426.20      401.71     17.60 o 
   3   6   6       44.45        4.39     23.71 o 
   4   6   6     2153.02     2128.08     58.87 o 
   5   6   6     2625.09     2731.32    111.11 o 
   6   6   6      337.32      286.32     24.36 o 
   7   6   6      687.54      667.11     41.23 o 
   8   6   6      592.36      622.73     35.29 o 
   9   6   6      314.20      347.65     28.70 o 
  10   6   6      540.22      630.19     65.78 o 
 -11   7   6       48.48        2.06     53.37 o 
 -10   7   6      160.70      183.75     21.07 o 
  -9   7   6      184.21      199.59     36.91 o 
  -8   7   6      620.80      574.82     32.78 o 
  -7   7   6     2381.76     2336.98     64.29 o 
  -6   7   6     1052.87     1062.72     49.07 o 
  -5   7   6      538.98      502.51     43.97 o 
  -4   7   6     1097.66     1111.81     37.38 o 
  -3   7   6     1530.44     1420.24     34.79 o 
  -2   7   6      729.01      771.87     59.79 o 
  -1   7   6     1700.86     1617.41     41.39 o 
   0   7   6     1903.57     2013.88     38.52 o 
   1   7   6     2901.11     2964.58     71.72 o 
   2   7   6     3506.00     3253.56     76.77 o 
   3   7   6      922.06      916.47     27.74 o 
   4   7   6      868.35      865.33     32.66 o 
   5   7   6      773.23      831.63     42.08 o 
   6   7   6       82.49       69.06     20.27 o 
   7   7   6      154.22      168.87     20.34 o 
   8   7   6        0.32      -24.62     34.00 o 
   9   7   6        6.76       41.79     48.00 o 
 -10   8   6        7.91      -18.15     56.95 o 
  -9   8   6       14.81      -34.86     49.57 o 
  -8   8   6       68.11       94.94     41.39 o 
  -7   8   6       44.46       49.81     23.54 o 
  -6   8   6       17.39      -12.14     49.42 o 
  -5   8   6       31.65        5.34     45.63 o 
  -4   8   6      118.69      118.84     37.88 o 
  -3   8   6       65.89      -13.84     35.97 o 
  -2   8   6      503.84      532.99     21.68 o 
  -1   8   6       11.65        4.42     23.40 o 
   0   8   6       61.12       12.30     27.10 o 
   1   8   6      420.32      399.19     20.57 o 
   2   8   6       80.16       68.73     23.38 o 
   3   8   6       62.43       54.05     23.01 o 
   4   8   6       71.97       13.98     60.25 o 
   5   8   6        4.47        0.53     41.10 o 
   6   8   6       80.70       47.04     23.01 o 
   7   8   6        3.67      -13.33     46.63 o 
   8   8   6      107.15      140.46     84.81 o 
 -10   9   6        4.79     -126.20    158.11 o 
  -9   9   6        0.03      -22.78     36.05 o 
  -8   9   6        9.71        6.68     41.12 o 
  -7   9   6      215.26      219.75     21.69 o 
  -6   9   6       14.47      -24.88     55.80 o 
  -5   9   6        8.31       35.15     32.98 o 
  -4   9   6        4.38       16.49     34.53 o 
  -3   9   6       90.39       53.80     18.77 o 
  -2   9   6      167.31      160.67     23.12 o 
  -1   9   6       43.18       43.55     22.89 o 
   0   9   6       13.27       29.65     17.96 o 
   1   9   6        9.21       -7.95     38.51 o 
   2   9   6      164.59      168.84     46.36 o 
   3   9   6       26.16       -0.49     37.31 o 
   4   9   6       47.86       67.32     60.10 o 
   5   9   6       22.47       56.35     41.06 o 
   6   9   6       18.72       45.65     49.24 o 
   7   9   6      352.10      341.56     29.42 o 
   8   9   6       33.35       23.43     89.50 o 
  -9  10   6       43.27       69.17     35.86 o 
  -8  10   6      227.32      187.36     49.12 o 
  -7  10   6      283.37      267.74     28.44 o 
  -6  10   6      120.51      125.64     33.13 o 
  -5  10   6       10.01      -25.48     35.24 o 
  -4  10   6       24.74       -8.95     40.96 o 
  -3  10   6      269.90      275.72     20.11 o 
  -2  10   6      106.48      122.88     38.62 o 
  -1  10   6      167.62      192.52     18.31 o 
   0  10   6       88.89      120.98     31.62 o 
   1  10   6       64.22       36.82     38.27 o 
   2  10   6      211.69      198.76     19.48 o 
   3  10   6      193.20      223.71     19.37 o 
   4  10   6      267.10      280.86     25.46 o 
   5  10   6      366.65      345.05     85.77 o 
   6  10   6      232.30      263.61     25.45 o 
   7  10   6      289.86      240.85     50.26 o 
  -8  11   6       86.49      125.65     44.61 o 
  -7  11   6      189.83      204.52     60.92 o 
  -6  11   6      592.63      616.06     34.49 o 
  -5  11   6      408.60      421.27     50.38 o 
  -4  11   6      254.69      319.33     93.40 o 
  -3  11   6      389.09      415.33     25.86 o 
  -2  11   6      356.31      344.09     53.33 o 
  -1  11   6      276.72      318.49     22.19 o 
   0  11   6      306.96      337.29     18.87 o 
   1  11   6      657.81      654.36     40.63 o 
   2  11   6      513.60      467.46     57.67 o 
   3  11   6      259.22      261.43     27.05 o 
   4  11   6      520.49      520.18     32.89 o 
   5  11   6      219.14      344.40    154.87 o 
   6  11   6        1.36     -106.16    106.16 o 
  -6  12   6        0.32      -19.48     38.40 o 
  -5  12   6       32.74       63.86     31.18 o 
  -4  12   6       45.45       72.91     21.67 o 
  -3  12   6       20.56       15.75     40.44 o 
  -2  12   6        3.01      -10.05     44.88 o 
  -1  12   6       55.76       92.32     29.22 o 
   0  12   6      163.73      184.80     17.83 o 
   1  12   6       77.89       94.42     20.03 o 
   2  12   6       16.19        1.85     45.91 o 
   3  12   6       27.42      -19.01     41.11 o 
   4  12   6      137.15      108.70    132.70 o 
  -4  13   6      156.62       94.31     43.48 o 
  -3  13   6      122.38       14.20     85.60 o 
  -2  13   6      102.88       87.34     51.25 o 
  -1  13   6      129.65      197.32     38.40 o 
   0  13   6       79.46       81.70     41.93 o 
   1  13   6       47.20      -10.77     63.67 o 
   2  13   6      122.57      134.53     30.35 o 
 -13   1   7       61.09       39.51     38.13 o 
 -12   1   7       34.95       67.89     18.18 o 
 -11   1   7        3.09        6.72     28.39 o 
 -10   1   7       12.49       14.58     28.72 o 
  -9   1   7      161.97      140.35     15.52 o 
  -8   1   7        4.55        0.17     30.94 o 
  -7   1   7      294.63      271.23     16.83 o 
  -6   1   7      106.75      103.14     17.09 o 
  -5   1   7      173.68      203.58     12.33 o 
  -4   1   7        0.11       22.50     17.80 o 
  -3   1   7      602.54      656.67     13.51 o 
  -2   1   7       23.97       41.34      8.96 o 
  -1   1   7       65.91       72.82     14.09 o 
   0   1   7      639.21      653.69     11.51 o 
   1   1   7     3323.27     3358.77     56.45 o 
   2   1   7      302.49      266.31     11.38 o 
   3   1   7     1460.87     1467.91     44.97 o 
   4   1   7      542.93      575.67     26.04 o 
   5   1   7      460.56      439.62     25.66 o 
   6   1   7      197.20      230.30     41.84 o 
   7   1   7      658.71      660.59     25.24 o 
   8   1   7      551.92      530.95     24.02 o 
   9   1   7      612.66      630.03     29.27 o 
  10   1   7      154.95      112.65     22.39 o 
 -13   2   7       90.10      123.96     38.68 o 
 -12   2   7       85.01       90.98     28.78 o 
 -11   2   7      359.86      389.23     74.22 o 
 -10   2   7      141.58      172.63     45.36 o 
  -9   2   7      138.90      165.11     18.67 o 
  -8   2   7      781.57      807.40     36.38 o 
  -7   2   7     6616.56     6286.13    144.46 o 
  -6   2   7     3952.61     4009.64    107.93 o 
  -5   2   7     6397.23     6321.52    206.77 o 
  -4   2   7    16574.34    17743.87    281.09 o 
  -3   2   7     2793.74     2696.09     64.12 o 
  -2   2   7      241.88      353.00     18.88 o 
  -1   2   7     3061.59     3288.27     83.87 o 
   0   2   7     4947.15     5192.36     98.15 o 
   1   2   7     7534.26     8195.93    171.17 o 
   2   2   7     1914.72     1965.60     47.95 o 
   3   2   7     3910.48     4128.79    136.54 o 
   4   2   7     2247.97     2282.66    127.65 o 
   5   2   7      564.15      586.66     23.56 o 
   6   2   7       32.48       36.39     16.21 o 
   7   2   7       47.03       -9.16     45.47 o 
   8   2   7       92.17       83.45     60.87 o 
   9   2   7      727.58      733.49     35.33 o 
  10   2   7       16.05      -41.70     55.28 o 
 -13   3   7       95.49       23.72     90.64 o 
 -12   3   7       83.99       75.38     32.64 o 
 -11   3   7        1.96       12.69     46.48 o 
 -10   3   7       70.97      117.19     26.75 o 
  -9   3   7       62.73       65.77     21.04 o 
  -8   3   7       15.33       -0.51     41.17 o 
  -7   3   7     1009.12     1017.47     31.90 o 
  -6   3   7      103.65      102.19     13.40 o 
  -5   3   7       19.06       36.51     28.91 o 
  -4   3   7       33.94       27.58     17.35 o 
  -3   3   7      555.67      546.60     23.63 o 
  -2   3   7      934.33      934.24     25.83 o 
  -1   3   7     3565.06     3608.61     73.83 o 
   0   3   7     2973.63     3124.16     58.00 o 
   1   3   7     3176.10     3410.48     82.26 o 
   2   3   7      251.80      205.47     12.55 o 
   3   3   7     2499.75     2541.79     71.81 o 
   4   3   7      962.12      891.22     43.46 o 
   5   3   7     1620.48     1594.86     82.92 o 
   6   3   7     1799.60     1711.20     51.75 o 
   7   3   7     3250.88     3347.54     89.89 o 
   8   3   7     2256.40     2249.15     66.43 o 
   9   3   7     1760.10     1746.74    110.50 o 
  10   3   7      200.38      272.05     25.40 o 
 -12   4   7       50.36       13.29     53.47 o 
 -11   4   7       61.70       45.56     36.14 o 
 -10   4   7       30.19       23.49     47.85 o 
  -9   4   7      180.00      186.11     21.11 o 
  -8   4   7     2266.95     2162.51     64.47 o 
  -7   4   7     3112.10     2979.07     80.16 o 
  -6   4   7     1026.36      977.36     30.20 o 
  -5   4   7     1239.35     1288.30     36.08 o 
  -4   4   7     4973.13     5021.59    115.80 o 
  -3   4   7     1285.49     1151.06     44.04 o 
  -2   4   7      818.28      791.93     19.65 o 
  -1   4   7     4397.51     4671.34    170.45 o 
   0   4   7     1934.50     2105.26     51.99 o 
   1   4   7     3281.54     3459.71     79.62 o 
   2   4   7      110.18      113.91     11.74 o 
   3   4   7      285.94      301.85     15.87 o 
   4   4   7      293.30      307.86     24.31 o 
   5   4   7      278.69      211.72     85.87 o 
   6   4   7      121.24      163.56     23.73 o 
   7   4   7       47.57       27.76     25.04 o 
   8   4   7       15.85       25.05     39.89 o 
   9   4   7      116.55       62.77     42.83 o 
  10   4   7        2.38       26.82     46.31 o 
 -12   5   7        0.77     -114.62    130.44 o 
 -11   5   7       14.21       34.60     36.63 o 
 -10   5   7        2.33      -10.59     29.20 o 
  -9   5   7        0.11      -27.08     42.11 o 
  -8   5   7       62.78       42.66     26.96 o 
  -7   5   7      751.82      659.63     33.72 o 
  -6   5   7       52.17       86.30     13.12 o 
  -5   5   7        9.90      -26.24     31.92 o 
  -4   5   7       54.29       54.93     18.26 o 
  -3   5   7       91.61       94.71     15.21 o 
  -2   5   7     1265.92     1272.05     30.26 o 
  -1   5   7      571.30      646.64     43.50 o 
   0   5   7     2102.39     2104.37     39.22 o 
   1   5   7       34.58       43.06     13.19 o 
   2   5   7      195.18      211.79     23.11 o 
   3   5   7        3.00       24.39     29.14 o 
   4   5   7      307.97      336.91     26.42 o 
   5   5   7      388.05      383.43     34.83 o 
   6   5   7      200.78      202.06     37.74 o 
   7   5   7      482.53      462.77     29.74 o 
   8   5   7      322.56      272.74     45.49 o 
   9   5   7      209.57      202.28     23.84 o 
  10   5   7       36.94      -87.81    139.47 o 
 -12   6   7        1.24       35.58     78.49 o 
 -11   6   7       14.45        7.43     28.56 o 
 -10   6   7       15.85       22.76     30.98 o 
  -9   6   7       37.07       61.79     30.41 o 
  -8   6   7      190.96      207.39     66.91 o 
  -7   6   7      312.55      299.04     22.21 o 
  -6   6   7      105.94      115.54     35.22 o 
  -5   6   7        0.59      -18.49     25.68 o 
  -4   6   7       22.01       20.89     17.44 o 
  -3   6   7       23.12      -17.79     33.95 o 
  -2   6   7      132.77      159.16     14.51 o 
  -1   6   7      710.67      754.12     22.06 o 
   0   6   7     1081.24     1045.56     25.91 o 
   1   6   7        0.73       23.13     13.99 o 
   2   6   7        0.31        5.19     24.58 o 
   3   6   7       53.02       41.99     38.95 o 
   4   6   7       39.85      -10.19     50.21 o 
   5   6   7        0.11      -15.88     34.71 o 
   6   6   7      417.39      461.93     27.73 o 
   7   6   7       16.28      -34.22     40.24 o 
   8   6   7        2.22       -0.89     32.65 o 
   9   6   7       43.85       46.59     26.61 o 
 -11   7   7        0.55       53.64     92.04 o 
 -10   7   7       79.57       18.07     44.44 o 
  -9   7   7      276.48      316.27     49.15 o 
  -8   7   7      458.19      468.73     43.82 o 
  -7   7   7       81.07       77.34     21.35 o 
  -6   7   7      158.77      162.82     20.28 o 
  -5   7   7      183.09      178.49     31.03 o 
  -4   7   7      100.30      105.46     15.49 o 
  -3   7   7      337.47      351.83     18.96 o 
  -2   7   7      231.43      260.88     16.50 o 
  -1   7   7      164.92      192.42     14.53 o 
   0   7   7      210.71      231.58     13.51 o 
   1   7   7     1489.30     1537.56     37.33 o 
   2   7   7      361.98      369.29     20.17 o 
   3   7   7      374.11      358.71     21.11 o 
   4   7   7      205.48      206.37     18.80 o 
   5   7   7      340.27      346.76     46.16 o 
   6   7   7      669.97      690.12     32.30 o 
   7   7   7      323.71      321.18     68.94 o 
   8   7   7      177.69      187.29     72.41 o 
   9   7   7      115.32      -24.28     84.15 o 
 -10   8   7      126.54      187.58     22.54 o 
  -9   8   7      154.95      220.06     24.80 o 
  -8   8   7      289.20      285.73     31.37 o 
  -7   8   7     1579.92     1620.58     91.09 o 
  -6   8   7      349.50      341.15     25.61 o 
  -5   8   7      223.49      178.14     21.58 o 
  -4   8   7     1367.05     1402.19     40.12 o 
  -3   8   7      848.62      880.08     27.44 o 
  -2   8   7      524.45      524.51     22.21 o 
  -1   8   7     1653.25     1701.05     58.53 o 
   0   8   7     1958.08     1988.49     43.61 o 
   1   8   7      688.41      663.16     25.60 o 
   2   8   7       50.54       50.83     34.00 o 
   3   8   7      119.84      137.41     49.63 o 
   4   8   7       35.85       70.74     18.06 o 
   5   8   7       44.76       72.47     19.04 o 
   6   8   7        3.07      -14.42     47.24 o 
   7   8   7       52.95       19.57     28.54 o 
   8   8   7       11.14      -69.17     69.17 o 
 -10   9   7       84.62     -104.19    183.81 o 
  -9   9   7       23.32       26.71     43.74 o 
  -8   9   7        2.36       -3.91     48.49 o 
  -7   9   7       86.70       47.04     27.20 o 
  -6   9   7      155.25      117.80     21.05 o 
  -5   9   7       93.09       91.24     58.89 o 
  -4   9   7        3.78      -47.37     47.37 o 
  -3   9   7      111.11      131.40     22.52 o 
  -2   9   7      394.72      417.73     22.85 o 
  -1   9   7      674.94      644.36     27.15 o 
   0   9   7      331.59      359.45     16.84 o 
   1   9   7      304.07      303.55     23.31 o 
   2   9   7      505.15      527.77     25.13 o 
   3   9   7     1008.97      925.88     44.66 o 
   4   9   7      799.34      809.72     35.96 o 
   5   9   7      378.06      423.44     27.70 o 
   6   9   7      254.12      286.08     68.75 o 
   7   9   7      183.16      256.78     28.88 o 
  -9  10   7       54.52     -119.43    135.52 o 
  -8  10   7      388.63      343.28     38.05 o 
  -7  10   7      205.86      217.41     25.14 o 
  -6  10   7       92.00      121.33     26.68 o 
  -5  10   7      477.35      506.64     44.13 o 
  -4  10   7      723.06      694.78     36.44 o 
  -3  10   7      276.17      283.99     64.75 o 
  -2  10   7      101.47       99.58     26.84 o 
  -1  10   7       21.74       30.06     20.39 o 
   0  10   7       14.44      -10.85     25.79 o 
   1  10   7      373.09      376.72     23.23 o 
   2  10   7      316.35      348.75     23.07 o 
   3  10   7       81.95       56.85     25.37 o 
   4  10   7      130.89      124.21     30.97 o 
   5  10   7        5.68      -47.83     59.54 o 
   6  10   7      113.31      -29.93    161.78 o 
  -7  11   7        1.85     -122.26    122.26 o 
  -6  11   7        9.90      -36.56     48.98 o 
  -5  11   7        8.80      -27.70     47.94 o 
  -4  11   7       31.19       28.99     26.31 o 
  -3  11   7       69.89       94.40     52.15 o 
  -2  11   7       42.81       65.56     49.82 o 
  -1  11   7       84.78       50.75     43.66 o 
   0  11   7      226.04      204.93     20.29 o 
   1  11   7        7.19        1.43     39.18 o 
   2  11   7        5.25      -41.87     46.52 o 
   3  11   7        1.33       -5.59     28.80 o 
   4  11   7       13.45       39.35     27.17 o 
   5  11   7       16.12       23.15     88.37 o 
  -6  12   7        6.37       55.34     95.42 o 
  -5  12   7        9.78       -7.63     81.04 o 
  -4  12   7        3.83      -25.34     63.90 o 
  -3  12   7       15.75        2.80     33.86 o 
  -2  12   7       29.11       42.23     37.81 o 
  -1  12   7       45.83       63.99     23.42 o 
   0  12   7       52.43       68.57     25.13 o 
   1  12   7        0.30      -40.29     57.23 o 
   2  12   7        2.24       15.89     31.20 o 
   3  12   7        3.07       29.93     44.46 o 
  -3  13   7        1.96      -63.17     63.17 o 
  -2  13   7        6.65       25.20     25.90 o 
  -1  13   7        7.07       33.89     35.79 o 
   0  13   7        9.61       34.28     30.97 o 
 -13   0   8        2.19       23.15     88.65 o 
 -12   0   8       50.75       85.76     33.01 o 
 -11   0   8      483.95      580.53     41.15 o 
 -10   0   8       21.45       41.81     22.21 o 
  -9   0   8        3.87      -31.50     57.06 o 
  -8   0   8     1978.47     1804.11    129.46 o 
  -7   0   8      278.54      257.04     34.85 o 
  -6   0   8      258.57      281.70     21.04 o 
  -5   0   8      108.72      102.93     16.06 o 
  -4   0   8       25.00       61.67     34.29 o 
  -3   0   8       72.11      105.63     11.09 o 
  -2   0   8     2069.04     2032.58     52.64 o 
  -1   0   8      821.94      769.05     21.56 o 
   0   0   8     5632.40     6167.06    137.00 o 
   1   0   8     2127.22     2016.40     52.03 o 
   2   0   8     6447.23     6051.17    170.41 o 
   3   0   8     1390.35     1455.72     41.25 o 
   4   0   8     9015.45     9237.68    290.86 o 
   5   0   8     1465.28     1596.79     53.59 o 
   6   0   8     1259.44     1261.07     45.75 o 
   7   0   8      715.97      806.42     39.02 o 
   8   0   8     1716.84     1681.45     97.85 o 
   9   0   8      406.75      493.52     36.81 o 
  10   0   8     1369.78     1384.20     60.39 o 
 -13   1   8       25.12        8.86     69.47 o 
 -12   1   8       84.15       48.44     33.73 o 
 -11   1   8      190.02      262.82     20.52 o 
 -10   1   8      233.56      272.44     20.08 o 
  -9   1   8     1557.59     1533.55     52.80 o 
  -8   1   8     7123.92     6767.74    141.67 o 
  -7   1   8      845.19      862.09     25.29 o 
  -6   1   8     1033.93     1051.52     26.59 o 
  -5   1   8     4359.24     4601.72     94.52 o 
  -4   1   8     1001.40      837.17     30.02 o 
  -3   1   8      264.11      393.49     11.72 o 
  -2   1   8     6477.01     6975.28    140.50 o 
  -1   1   8      205.76      193.21     10.06 o 
   0   1   8     3155.36     3268.02     58.09 o 
   1   1   8       71.48       92.72     18.48 o 
   2   1   8      123.39      112.83      8.54 o 
   3   1   8       74.50       70.25     13.02 o 
   4   1   8       42.74       66.82     14.34 o 
   5   1   8      265.50      273.56     19.64 o 
   6   1   8      197.98      160.71     30.52 o 
   7   1   8       40.90       58.62     17.72 o 
   8   1   8      306.49      327.03     21.53 o 
   9   1   8       17.09        4.25     25.06 o 
  10   1   8      793.11      749.98     50.54 o 
 -13   2   8        0.53       43.48     50.26 o 
 -12   2   8        0.32        9.02     50.02 o 
 -11   2   8       12.19       29.12     27.16 o 
 -10   2   8       37.86       29.45     41.98 o 
  -9   2   8       62.69       26.62     47.56 o 
  -8   2   8      154.86      154.87     75.43 o 
  -7   2   8      153.68      171.38     28.81 o 
  -6   2   8        5.44       30.18     11.49 o 
  -5   2   8       50.60       41.95     29.31 o 
  -4   2   8       14.02      -12.43     26.49 o 
  -3   2   8       56.99       46.12     12.73 o 
  -2   2   8      139.17      157.74     11.11 o 
  -1   2   8      799.16      767.64     19.07 o 
   0   2   8     2013.33     1912.53     46.73 o 
   1   2   8      959.71      979.86     23.26 o 
   2   2   8     1791.70     1937.79     45.45 o 
   3   2   8      359.37      387.12     16.59 o 
   4   2   8      939.81      936.70     29.92 o 
   5   2   8       40.09       78.19     31.94 o 
   6   2   8      475.32      502.81     26.15 o 
   7   2   8      713.91      713.08     31.91 o 
   8   2   8      825.19      876.23     54.62 o 
   9   2   8      130.91      121.20     23.59 o 
  10   2   8      147.50      126.20     43.48 o 
 -12   3   8        0.42      -15.73     48.04 o 
 -11   3   8        7.17       17.23     29.92 o 
 -10   3   8        3.25       -0.22     40.71 o 
  -9   3   8      414.99      354.51     25.17 o 
  -8   3   8        1.07       19.57     34.90 o 
  -7   3   8        8.71       14.94     26.34 o 
  -6   3   8      136.67      148.32     15.29 o 
  -5   3   8      377.59      369.28     18.74 o 
  -4   3   8      627.81      627.12     24.06 o 
  -3   3   8      234.06      234.25     13.42 o 
  -2   3   8       52.59       89.35     21.55 o 
  -1   3   8      725.57      767.61     44.50 o 
   0   3   8     1865.73     2083.45     47.73 o 
   1   3   8      528.54      614.94     31.72 o 
   2   3   8        5.01       22.16     21.06 o 
   3   3   8      102.60      128.67     26.15 o 
   4   3   8       27.48       22.32     23.42 o 
   5   3   8       16.26      -11.73     23.79 o 
   6   3   8        2.66       11.56     22.49 o 
   7   3   8        4.24      -28.19     48.24 o 
   8   3   8        7.25      -37.60     47.90 o 
   9   3   8       26.54       66.16     28.38 o 
  10   3   8       63.77       46.87    126.20 o 
 -12   4   8       25.66       14.19     30.28 o 
 -11   4   8      135.69      118.95     22.27 o 
 -10   4   8      153.53      180.47     55.80 o 
  -9   4   8      459.11      487.12     37.57 o 
  -8   4   8      423.33      415.72     26.55 o 
  -7   4   8       76.87       53.18     25.36 o 
  -6   4   8        0.10      -16.82     28.09 o 
  -5   4   8        0.42        1.43     20.36 o 
  -4   4   8      738.99      738.67     25.37 o 
  -3   4   8       79.12       76.42     13.55 o 
  -2   4   8      224.38      246.76     13.68 o 
  -1   4   8       41.62       25.20     16.18 o 
   0   4   8     1108.15     1125.77     22.16 o 
   1   4   8      493.07      507.80     19.99 o 
   2   4   8     1411.23     1360.26     33.00 o 
   3   4   8      531.23      502.21     20.76 o 
   4   4   8      885.06      910.38     30.21 o 
   5   4   8      246.92      254.41     20.63 o 
   6   4   8      195.44      202.60     19.99 o 
   7   4   8      266.72      333.86     22.82 o 
   8   4   8      455.98      474.29     30.65 o 
   9   4   8      140.58      136.70     61.14 o 
 -12   5   8      105.74     -153.32    153.32 o 
 -11   5   8      122.92      142.33     30.33 o 
 -10   5   8      160.60      189.26     23.16 o 
  -9   5   8      492.02      537.58     31.95 o 
  -8   5   8     4897.81     5017.91    188.78 o 
  -7   5   8      848.76      815.06     32.87 o 
  -6   5   8      566.55      578.37     26.20 o 
  -5   5   8     1935.58     2047.98     56.64 o 
  -4   5   8      161.23      169.65     15.70 o 
  -3   5   8        9.40      -11.36     27.65 o 
  -2   5   8     4142.97     4320.57    107.00 o 
  -1   5   8     2271.36     2316.35     58.66 o 
   0   5   8     1679.91     1746.91     33.58 o 
   1   5   8       93.12      101.48     21.75 o 
   2   5   8       38.69       45.62     15.60 o 
   3   5   8        2.39        7.61     19.85 o 
   4   5   8       11.18       12.62     32.95 o 
   5   5   8       22.37       -3.13     25.69 o 
   6   5   8       37.81       56.60     40.95 o 
   7   5   8      153.60      153.99     26.72 o 
   8   5   8      358.71      347.53     30.36 o 
   9   5   8       14.13       24.03     36.95 o 
 -11   6   8       28.88       23.66     54.72 o 
 -10   6   8       37.58       27.57     55.61 o 
  -9   6   8       53.40        3.25     51.71 o 
  -8   6   8      189.06      248.21     23.69 o 
  -7   6   8       70.77       92.05     19.80 o 
  -6   6   8      166.98      139.36     47.25 o 
  -5   6   8       80.91       53.33     22.73 o 
  -4   6   8       80.16       71.05     22.50 o 
  -3   6   8      111.17      112.95     24.60 o 
  -2   6   8     1580.20     1493.14     36.05 o 
  -1   6   8     1869.47     1911.38     45.06 o 
   0   6   8     3845.65     3747.99     67.83 o 
   1   6   8     2638.65     2583.55     58.83 o 
   2   6   8     1572.52     1562.00     37.13 o 
   3   6   8      544.97      536.21     23.48 o 
   4   6   8     1922.00     2017.37     95.55 o 
   5   6   8     1434.60     1434.17     65.76 o 
   6   6   8     1285.29     1255.68     45.01 o 
   7   6   8     1515.17     1522.87     49.13 o 
   8   6   8      968.88      986.38     42.24 o 
   9   6   8      154.38      131.86     50.82 o 
 -11   7   8      201.90      210.62     49.98 o 
 -10   7   8      317.50      370.88     62.10 o 
  -9   7   8     1099.45     1108.40     44.59 o 
  -8   7   8     1288.07     1212.06     47.31 o 
  -7   7   8      101.41      114.54     79.21 o 
  -6   7   8      133.60      157.58     58.11 o 
  -5   7   8      699.62      711.82     30.97 o 
  -4   7   8      171.06      207.52     59.56 o 
  -3   7   8       84.07       99.67     15.43 o 
  -2   7   8      835.63      814.31     26.51 o 
  -1   7   8      760.47      717.28     25.40 o 
   0   7   8     2630.83     2557.68     67.44 o 
   1   7   8     1351.71     1385.99     36.19 o 
   2   7   8       83.17       54.35     21.79 o 
   3   7   8        1.24       -9.16     32.11 o 
   4   7   8       51.96       47.18     62.16 o 
   5   7   8      249.99      168.97     81.01 o 
   6   7   8       11.80       31.58     30.70 o 
   7   7   8        1.39      -28.12     53.08 o 
   8   7   8       16.13      -83.01    132.70 o 
 -10   8   8      116.35      106.45     40.66 o 
  -9   8   8      494.65      484.00     31.84 o 
  -8   8   8       72.41       52.77     37.89 o 
  -7   8   8        0.09        7.32     32.25 o 
  -6   8   8        3.66       20.18     46.24 o 
  -5   8   8        1.04      -18.56     41.00 o 
  -4   8   8        2.81       -8.04     27.44 o 
  -3   8   8      239.58      260.04     69.74 o 
  -2   8   8      114.87       95.29     28.09 o 
  -1   8   8      115.90      130.98     18.16 o 
   0   8   8       11.52        4.98     23.09 o 
   1   8   8      178.31      183.36     16.39 o 
   2   8   8      646.29      577.81     25.89 o 
   3   8   8      734.45      738.40     37.85 o 
   4   8   8      306.97      231.31     36.22 o 
   5   8   8        4.01      -15.59     46.32 o 
   6   8   8        1.36      -55.02     55.02 o 
   7   8   8       84.82       83.32     36.97 o 
  -9   9   8      138.09      152.75     23.37 o 
  -8   9   8       29.54        3.53     49.68 o 
  -7   9   8       77.50      140.10     29.49 o 
  -6   9   8        2.38        1.37     38.42 o 
  -5   9   8        3.97       -7.43     33.43 o 
  -4   9   8        0.84       -6.60     34.58 o 
  -3   9   8       22.89       36.28     30.25 o 
  -2   9   8      107.88      114.89     30.16 o 
  -1   9   8       94.29       64.61     25.06 o 
   0   9   8        0.43      -23.54     26.81 o 
   1   9   8       12.40       24.55     33.09 o 
   2   9   8       41.27       17.58     23.93 o 
   3   9   8        0.05       56.75     42.26 o 
   4   9   8        0.02       14.31     19.56 o 
   5   9   8       22.95       17.81     23.65 o 
   6   9   8        0.61       -6.24     30.51 o 
   7   9   8        7.00       37.28     50.82 o 
  -8  10   8        3.64       -7.34     80.75 o 
  -7  10   8       43.77      -19.48     53.85 o 
  -6  10   8       26.57       -0.70     30.54 o 
  -5  10   8        2.99       -7.07     50.98 o 
  -4  10   8      277.08      293.06     70.82 o 
  -3  10   8      116.51      113.31     28.22 o 
  -2  10   8      184.72      192.34     23.48 o 
  -1  10   8       33.20       32.30     23.82 o 
   0  10   8      149.65      150.56     38.26 o 
   1  10   8      334.68      366.96     23.94 o 
   2  10   8      393.18      411.83     24.93 o 
   3  10   8      260.94      236.98     36.94 o 
   4  10   8      195.95      181.29     31.28 o 
   5  10   8      177.87      155.44     31.24 o 
   6  10   8       98.15      -32.20    168.83 o 
  -7  11   8       30.41       76.80     36.13 o 
  -6  11   8       75.27       89.61     69.47 o 
  -5  11   8      538.43      567.86     34.81 o 
  -4  11   8      329.01      317.55     56.45 o 
  -3  11   8      229.37      232.78     70.10 o 
  -2  11   8      273.89      314.94     24.51 o 
  -1  11   8      184.82      225.91     20.97 o 
   0  11   8      149.90      125.21     39.88 o 
   1  11   8      103.48      149.97     18.95 o 
   2  11   8      103.41       66.34     39.58 o 
   3  11   8       33.06       -1.85     30.64 o 
   4  11   8        0.11       42.36     48.56 o 
  -5  12   8       12.27       -7.90     58.72 o 
  -4  12   8       29.12       22.87     86.40 o 
  -3  12   8       84.99       71.56     21.15 o 
  -2  12   8      178.07      155.61     59.43 o 
  -1  12   8      178.75      222.13     26.02 o 
   0  12   8      215.24      217.62     31.76 o 
   1  12   8      325.62      363.91     27.78 o 
   2  12   8      240.07      237.86     35.60 o 
 -13   1   9        5.21       52.91     25.68 o 
 -12   1   9        8.06      -51.89     51.89 o 
 -11   1   9        4.65        4.95     35.72 o 
 -10   1   9        7.29       44.47     24.95 o 
  -9   1   9       32.84       14.17     31.14 o 
  -8   1   9      447.99      444.11     28.89 o 
  -7   1   9       65.62       68.78     24.80 o 
  -6   1   9      503.63      485.90     29.16 o 
  -5   1   9     1218.94     1164.10     32.60 o 
  -4   1   9      363.57      333.65     15.56 o 
  -3   1   9      911.63      892.84     17.90 o 
  -2   1   9      302.51      279.39     10.72 o 
  -1   1   9     1308.78     1109.99     21.33 o 
   0   1   9      810.70      807.83     14.50 o 
   1   1   9     2505.93     2568.30     47.43 o 
   2   1   9     1503.74     1482.84     28.87 o 
   3   1   9     4136.55     4152.94     77.98 o 
   4   1   9     1595.49     1616.20     63.18 o 
   5   1   9     1111.02     1083.63     39.13 o 
   6   1   9      403.06      421.79     70.42 o 
   7   1   9      393.45      397.23     22.38 o 
   8   1   9       19.23      -18.02     34.51 o 
   9   1   9       48.48       10.40     27.88 o 
 -12   2   9      254.15      278.18     27.89 o 
 -11   2   9      204.90      227.62     26.19 o 
 -10   2   9      409.57      513.41     45.45 o 
  -9   2   9     4036.12     4160.51    117.59 o 
  -8   2   9       14.28      -41.51     41.51 o 
  -7   2   9       10.27       42.40     33.60 o 
  -6   2   9      778.51      783.44     27.53 o 
  -5   2   9      685.57      599.87     23.13 o 
  -4   2   9      141.04      118.58     13.62 o 
  -3   2   9     5745.43     6395.25    138.95 o 
  -2   2   9       24.63       22.76     11.75 o 
  -1   2   9      631.06      613.21     18.30 o 
   0   2   9        2.48       -5.22     16.27 o 
   1   2   9      251.70      234.07     12.58 o 
   2   2   9        0.82       15.30     12.81 o 
   3   2   9        5.36       23.51     13.82 o 
   4   2   9       60.13       64.99     20.98 o 
   5   2   9      182.58      166.24     16.25 o 
   6   2   9      263.02      272.77     20.41 o 
   7   2   9      489.89      471.46     27.56 o 
   8   2   9      147.49      112.20     32.91 o 
   9   2   9     1438.81     1505.50     54.69 o 
 -12   3   9       23.62       33.52     39.57 o 
 -11   3   9       44.98      -41.11     49.36 o 
 -10   3   9       82.34       70.26     31.50 o 
  -9   3   9      284.04      280.60     30.18 o 
  -8   3   9      627.78      628.16     29.58 o 
  -7   3   9      202.75      174.99     31.67 o 
  -6   3   9      185.46      170.85     32.42 o 
  -5   3   9      350.70      335.62     35.63 o 
  -4   3   9     1112.62     1054.78     47.42 o 
  -3   3   9     5945.28     5740.61    110.38 o 
  -2   3   9     3260.34     3233.14    101.46 o 
  -1   3   9     7439.70     7890.08    175.51 o 
   0   3   9     3535.11     3557.73     71.03 o 
   1   3   9     3439.78     3269.80    106.06 o 
   2   3   9     1260.74     1309.45     40.84 o 
   3   3   9     8194.68     8464.51    230.13 o 
   4   3   9     3368.42     3409.76    112.80 o 
   5   3   9     2022.72     2112.35     76.34 o 
   6   3   9     1414.85     1515.57     94.54 o 
   7   3   9     1686.21     1609.25     48.50 o 
   8   3   9      369.16      406.05     87.96 o 
   9   3   9      414.00      413.98     31.34 o 
 -12   4   9      258.59      329.50     50.55 o 
 -11   4   9       67.51       44.50     48.98 o 
 -10   4   9      279.87      297.23     45.48 o 
  -9   4   9     2422.94     2244.91     61.84 o 
  -8   4   9      373.48      385.64     25.54 o 
  -7   4   9      790.90      829.01     35.22 o 
  -6   4   9     1978.69     1946.93     53.65 o 
  -5   4   9      736.10      730.02     49.91 o 
  -4   4   9        4.39        9.53     35.94 o 
  -3   4   9      785.80      791.44     32.83 o 
  -2   4   9        5.61       17.52     18.92 o 
  -1   4   9      704.97      708.98     21.08 o 
   0   4   9       27.03       12.41     13.26 o 
   1   4   9       64.74       37.35     18.66 o 
   2   4   9       20.23        7.12     35.90 o 
   3   4   9       17.89       24.84     14.71 o 
   4   4   9        0.72       -8.75     30.98 o 
   5   4   9        6.67      -23.37     31.93 o 
   6   4   9      153.29      179.63     34.36 o 
   7   4   9      716.71      731.88     65.33 o 
   8   4   9      191.85      210.37     26.33 o 
   9   4   9      777.88      707.84     69.75 o 
 -12   5   9       30.04      -47.71    114.91 o 
 -11   5   9      184.75      163.05     43.16 o 
 -10   5   9      235.24      186.90     31.34 o 
  -9   5   9      150.74       73.19     34.10 o 
  -8   5   9      646.71      651.43     31.55 o 
  -7   5   9      442.78      402.21     24.97 o 
  -6   5   9        0.70        8.27     22.73 o 
  -5   5   9      117.70      104.56     47.43 o 
  -4   5   9      277.86      333.76     34.04 o 
  -3   5   9      630.83      680.73     22.37 o 
  -2   5   9      527.15      524.08     20.14 o 
  -1   5   9     1115.78     1131.38     45.65 o 
   0   5   9      994.63      976.30     22.13 o 
   1   5   9      454.61      473.33     19.51 o 
   2   5   9      126.00       41.08     26.89 o 
   3   5   9       20.35        7.51     34.53 o 
   4   5   9        2.54      -25.19     36.78 o 
   5   5   9      213.34      238.54     74.08 o 
   6   5   9      729.19      700.68     75.12 o 
   7   5   9      547.84      597.00     32.23 o 
   8   5   9      176.58      237.83     85.24 o 
   9   5   9       30.45       55.62     67.77 o 
 -11   6   9        6.23       10.49     28.42 o 
 -10   6   9       30.03      -11.14     45.06 o 
  -9   6   9       79.57       34.23     34.71 o 
  -8   6   9       58.83      -34.06     54.52 o 
  -7   6   9       21.60       30.92     20.29 o 
  -6   6   9      101.57      114.16     20.33 o 
  -5   6   9      208.82      215.28     29.64 o 
  -4   6   9       12.55       -9.41     38.94 o 
  -3   6   9      126.29       68.26     29.43 o 
  -2   6   9      242.21      261.75     60.04 o 
  -1   6   9      326.36      335.55     19.09 o 
   0   6   9      146.80      150.27     17.41 o 
   1   6   9      250.41      244.13     16.53 o 
   2   6   9       31.83       15.72     34.10 o 
   3   6   9        2.03        2.04     33.20 o 
   4   6   9       63.93       84.05     58.51 o 
   5   6   9       48.29       40.42     44.17 o 
   6   6   9        4.83      -60.80     60.80 o 
   7   6   9        2.40      -50.12     51.74 o 
   8   6   9       33.73       63.14     52.26 o 
 -11   7   9        1.87       -8.19     84.42 o 
 -10   7   9       47.07       24.61     37.01 o 
  -9   7   9       15.32      -13.78     39.33 o 
  -8   7   9      255.05      277.50     26.26 o 
  -7   7   9       43.90       30.52     41.38 o 
  -6   7   9      196.67      219.45     20.98 o 
  -5   7   9      617.23      552.50     29.05 o 
  -4   7   9       47.79       68.60     17.01 o 
  -3   7   9       18.64      -25.36     31.58 o 
  -2   7   9       69.21       71.51     17.74 o 
  -1   7   9     1087.06     1089.38     30.44 o 
   0   7   9     2093.68     2103.80     48.82 o 
   1   7   9     1645.35     1569.34     38.30 o 
   2   7   9      528.90      513.21     24.54 o 
   3   7   9      137.43      131.41     20.01 o 
   4   7   9       62.21       87.10     25.34 o 
   5   7   9      142.33       98.24     82.96 o 
   6   7   9      397.57      351.77     29.24 o 
   7   7   9      439.89      412.08     32.69 o 
   8   7   9       55.53      120.28     35.86 o 
 -10   8   9       79.51       15.24    120.84 o 
  -9   8   9      821.91      811.29     41.29 o 
  -8   8   9      272.97      256.10     35.90 o 
  -7   8   9      372.39      391.51     27.30 o 
  -6   8   9     1097.39     1184.26     43.74 o 
  -5   8   9      177.36      229.18     24.59 o 
  -4   8   9      109.70      124.47     57.63 o 
  -3   8   9      504.50      561.68     23.76 o 
  -2   8   9      160.75      174.81     26.58 o 
  -1   8   9      219.68      234.61     40.48 o 
   0   8   9       62.81       90.22     17.49 o 
   1   8   9        2.78        7.94     27.81 o 
   2   8   9       39.99        9.33     26.34 o 
   3   8   9        3.76      -39.84     39.84 o 
   4   8   9       33.87        8.77     39.94 o 
   5   8   9       46.09       25.14     27.20 o 
   6   8   9      141.95      161.09     51.33 o 
   7   8   9      167.47      136.94     51.39 o 
  -9   9   9        3.36      -76.80    107.30 o 
  -8   9   9        3.13       18.70     27.84 o 
  -7   9   9        1.51        5.05     49.07 o 
  -6   9   9        4.60       -0.67     36.43 o 
  -5   9   9       57.73        8.90     50.18 o 
  -4   9   9      411.08      416.24     32.61 o 
  -3   9   9     1136.46     1101.96     35.17 o 
  -2   9   9     1021.53     1028.73     35.08 o 
  -1   9   9     1009.96     1068.83     34.65 o 
   0   9   9      683.00      737.89     23.82 o 
   1   9   9      210.01      157.55     27.63 o 
   2   9   9      239.39      257.34     22.91 o 
   3   9   9      682.56      671.85     30.41 o 
   4   9   9      530.09      551.32     32.78 o 
   5   9   9      242.57      255.70     25.54 o 
   6   9   9      371.77      320.18     55.62 o 
  -8  10   9       22.26       23.15     88.37 o 
  -7  10   9       75.82       58.12     40.92 o 
  -6  10   9      319.38      283.54     76.65 o 
  -5  10   9      311.78      303.66     27.30 o 
  -4  10   9      271.58      344.71     27.14 o 
  -3  10   9       72.86      103.06     40.99 o 
  -2  10   9        1.12       12.74     44.78 o 
  -1  10   9        7.80       -2.29     36.46 o 
   0  10   9        2.61      -12.12     27.56 o 
   1  10   9       81.67       99.91     28.61 o 
   2  10   9        8.43       25.26     19.13 o 
   3  10   9        0.88       -5.06     34.14 o 
   4  10   9       21.39        1.87     46.52 o 
   5  10   9        0.79       23.15     88.65 o 
  -7  11   9        1.42       55.62     96.28 o 
  -6  11   9       16.82     -140.61    140.61 o 
  -5  11   9       31.40       17.49     44.12 o 
  -4  11   9       69.03       84.47     31.60 o 
  -3  11   9       40.05       37.68     33.20 o 
  -2  11   9       21.18       37.31     23.93 o 
  -1  11   9        3.42      -24.87     36.36 o 
   0  11   9       39.23       44.88     21.13 o 
   1  11   9       43.02       56.57     19.17 o 
   2  11   9       23.31       -8.77     46.21 o 
   3  11   9       48.90       37.97     63.21 o 
  -4  12   9       31.26      -47.43    113.78 o 
  -3  12   9       45.45       41.90     48.64 o 
  -2  12   9       21.33       49.04     94.73 o 
  -1  12   9        4.09       -4.82     56.05 o 
   0  12   9        0.09       76.54     75.62 o 
   1  12   9        4.00       -5.17     82.73 o 
 -12   0  10       17.31      -35.60     87.66 o 
 -11   0  10        1.85      -27.03     78.22 o 
 -10   0  10       69.76       11.60     52.31 o 
  -9   0  10      981.20      980.62     64.44 o 
  -8   0  10      199.94      196.20     23.58 o 
  -7   0  10      268.19      242.33     25.15 o 
  -6   0  10      640.83      661.20     48.99 o 
  -5   0  10     1711.56     1624.24     55.09 o 
  -4   0  10     3786.17     3868.74    129.66 o 
  -3   0  10     1792.94     1868.01     52.05 o 
  -2   0  10     5997.23     6740.46    187.13 o 
  -1   0  10     2732.61     2597.18     70.07 o 
   0   0  10     4736.96     4639.94     98.80 o 
   1   0  10     2490.72     2552.07     71.79 o 
   2   0  10     4440.33     4510.69    121.42 o 
   3   0  10     3049.33     2790.31     94.77 o 
   4   0  10     1088.71     1172.99     43.16 o 
   5   0  10      343.38      459.53     58.74 o 
   6   0  10      665.90      670.68     48.31 o 
   7   0  10      317.55      312.94     51.45 o 
   8   0  10      168.25      178.76     95.04 o 
   9   0  10      115.86       76.80     39.52 o 
 -12   1  10      243.12      273.41     43.78 o 
 -11   1  10      491.80      481.24     29.16 o 
 -10   1  10     3224.01     3298.04     79.16 o 
  -9   1  10      426.15      387.61     23.01 o 
  -8   1  10      273.54      243.93     18.84 o 
  -7   1  10      232.95      259.43     16.60 o 
  -6   1  10      232.85      215.81     15.14 o 
  -5   1  10      117.31      118.38     12.38 o 
  -4   1  10     1401.46     1311.03     37.60 o 
  -3   1  10       94.66       91.44     21.46 o 
  -2   1  10     1139.84     1161.67     22.72 o 
  -1   1  10       35.03       11.65     14.97 o 
   0   1  10        0.27        7.42     12.94 o 
   1   1  10      186.98      197.57     16.28 o 
   2   1  10      649.59      662.64     19.06 o 
   3   1  10      592.93      595.69     17.84 o 
   4   1  10      538.66      533.88     27.88 o 
   5   1  10      236.46      282.06     23.24 o 
   6   1  10      357.46      369.61     21.10 o 
   7   1  10      375.62      368.51     22.25 o 
   8   1  10      875.02      896.40     33.44 o 
   9   1  10       92.02       68.91     67.02 o 
 -12   2  10        2.34       37.13     19.19 o 
 -11   2  10       13.43       30.33     37.80 o 
 -10   2  10       22.14       16.80     25.85 o 
  -9   2  10        8.47       26.98     29.02 o 
  -8   2  10       58.63      -44.33     46.58 o 
  -7   2  10      559.18      617.35     27.73 o 
  -6   2  10      591.58      538.08     31.92 o 
  -5   2  10       23.52       38.13     18.48 o 
  -4   2  10      124.67      117.24     17.44 o 
  -3   2  10       13.69        6.03     26.72 o 
  -2   2  10     1237.95     1199.71     39.74 o 
  -1   2  10     1908.20     1879.68     44.96 o 
   0   2  10     3902.04     4024.45     76.84 o 
   1   2  10     1185.63     1191.77     29.08 o 
   2   2  10      956.27     1005.65     26.69 o 
   3   2  10      687.75      727.79     25.68 o 
   4   2  10      177.70      151.44     55.76 o 
   5   2  10       39.58       58.72     21.02 o 
   6   2  10       55.00       40.07     48.83 o 
   7   2  10      174.03      152.75     21.16 o 
   8   2  10       62.16       96.54     29.58 o 
   9   2  10      159.98       85.26     98.53 o 
 -12   3  10       29.62      -38.12     75.10 o 
 -11   3  10       51.89       51.68     28.04 o 
 -10   3  10       93.20       90.77     43.81 o 
  -9   3  10       30.50       28.38     50.74 o 
  -8   3  10       18.31      -16.49     41.92 o 
  -7   3  10        0.23       -1.24     27.26 o 
  -6   3  10       27.98       34.38     21.03 o 
  -5   3  10      488.90      492.14     23.97 o 
  -4   3  10     1012.82      973.64     30.10 o 
  -3   3  10      403.33      409.71     18.51 o 
  -2   3  10      164.50      167.12     18.96 o 
  -1   3  10       24.28       -5.77     26.79 o 
   0   3  10        0.02        3.97     18.34 o 
   1   3  10      554.46      554.85     27.12 o 
   2   3  10       18.68       21.43     22.65 o 
   3   3  10       60.52       13.66     38.93 o 
   4   3  10        2.69        2.70     19.22 o 
   5   3  10        4.58       22.83     22.00 o 
   6   3  10      143.99      129.34     43.94 o 
   7   3  10        1.17      -33.61     45.91 o 
   8   3  10        0.04       20.26     19.17 o 
   9   3  10        0.24      -39.52     77.93 o 
 -12   4  10        0.27       -7.90     83.29 o 
 -11   4  10       26.64       28.89     29.79 o 
 -10   4  10       24.57      -28.36     47.07 o 
  -9   4  10      306.82      284.97     25.61 o 
  -8   4  10       27.49       47.35     14.78 o 
  -7   4  10      164.77      152.32     23.53 o 
  -6   4  10      196.82      177.91     21.97 o 
  -5   4  10      232.56      242.27     19.85 o 
  -4   4  10      240.21      258.87     19.60 o 
  -3   4  10      650.34      671.94     22.32 o 
  -2   4  10     1190.57     1219.69     29.92 o 
  -1   4  10     1042.80     1057.37     31.76 o 
   0   4  10      702.41      704.95     18.29 o 
   1   4  10      395.74      430.00     19.21 o 
   2   4  10      195.85      218.93     16.79 o 
   3   4  10      242.79      296.14     18.10 o 
   4   4  10      207.81      237.55     54.74 o 
   5   4  10       92.59       49.85     48.03 o 
   6   4  10      355.90      365.94     26.17 o 
   7   4  10       26.63       -7.39     47.41 o 
   8   4  10       73.27       62.77     31.25 o 
 -11   5  10      174.09      218.23     51.74 o 
 -10   5  10     1138.79     1051.56     45.04 o 
  -9   5  10      259.06      211.81     65.87 o 
  -8   5  10      328.85      350.88     26.28 o 
  -7   5  10      802.42      874.24     36.14 o 
  -6   5  10      171.68      174.40     19.30 o 
  -5   5  10      179.11      165.97     33.03 o 
  -4   5  10      486.98      468.69     39.53 o 
  -3   5  10       13.22       -6.23     31.52 o 
  -2   5  10      449.35      464.58     20.34 o 
  -1   5  10       97.97       87.78     27.49 o 
   0   5  10       23.70       24.22     24.76 o 
   1   5  10      544.95      556.28     22.59 o 
   2   5  10       89.21       55.54     24.39 o 
   3   5  10      300.43      273.17     18.59 o 
   4   5  10      241.14      230.34     23.11 o 
   5   5  10      231.99      225.62     22.04 o 
   6   5  10      259.20      320.57     25.76 o 
   7   5  10      732.34      753.39     37.86 o 
   8   5  10     1034.47     1131.63     81.60 o 
 -11   6  10       36.10      -69.46     69.46 o 
 -10   6  10        5.84       -0.07     56.50 o 
  -9   6  10      267.82      295.70     51.20 o 
  -8   6  10      134.05      127.43     32.61 o 
  -7   6  10      158.87      143.88     20.61 o 
  -6   6  10      483.97      524.65     26.95 o 
  -5   6  10      747.29      820.79     34.59 o 
  -4   6  10      745.39      745.43     32.04 o 
  -3   6  10      527.14      522.82     23.64 o 
  -2   6  10     2198.70     2193.92     54.23 o 
  -1   6  10     3084.45     2882.71    109.34 o 
   0   6  10     3783.26     3788.15     72.43 o 
   1   6  10     3019.90     3136.12     72.56 o 
   2   6  10     2149.93     2118.67     82.34 o 
   3   6  10     1235.56     1245.22     35.17 o 
   4   6  10      401.97      349.62     28.32 o 
   5   6  10      318.70      404.04     25.75 o 
   6   6  10      492.51      538.95     33.91 o 
   7   6  10      253.22      198.12     64.04 o 
 -10   7  10      338.63      326.97     72.20 o 
  -9   7  10       84.01      110.47     22.43 o 
  -8   7  10       56.80       63.12     23.26 o 
  -7   7  10       90.06       73.26     28.53 o 
  -6   7  10        6.32       61.21     44.78 o 
  -5   7  10        0.96       -3.07     28.89 o 
  -4   7  10       19.92       -1.73     45.76 o 
  -3   7  10       17.03      -39.22     39.22 o 
  -2   7  10        9.02       20.15     22.38 o 
  -1   7  10        4.22       36.12     30.40 o 
   0   7  10       24.67        6.83     30.43 o 
   1   7  10      142.99      134.62     24.96 o 
   2   7  10       10.41       -0.01     18.73 o 
   3   7  10      124.59      106.91     22.07 o 
   4   7  10      183.90      238.08     34.90 o 
   5   7  10      425.13      366.02     81.12 o 
   6   7  10      601.64      581.02     35.50 o 
   7   7  10      234.40      154.45    181.55 o 
 -10   8  10        3.38       87.24    101.08 o 
  -9   8  10       55.46      -57.19     64.03 o 
  -8   8  10       56.96        6.87     54.07 o 
  -7   8  10      184.60      181.66     23.69 o 
  -6   8  10      148.28      151.89     40.22 o 
  -5   8  10       25.24       20.27     32.95 o 
  -4   8  10       95.93      106.35     38.18 o 
  -3   8  10       90.03       89.32     33.00 o 
  -2   8  10      194.12      211.39     52.81 o 
  -1   8  10      312.85      334.14     23.70 o 
   0   8  10      268.36      281.38     16.35 o 
   1   8  10       94.39       72.69     29.79 o 
   2   8  10      361.99      371.94     22.94 o 
   3   8  10      672.18      653.31     30.01 o 
   4   8  10      323.59      318.59     66.79 o 
   5   8  10       34.22       29.40     37.52 o 
   6   8  10        3.39      -38.12     74.83 o 
  -9   9  10        1.40      -39.81     55.34 o 
  -8   9  10        6.21       28.19     25.74 o 
  -7   9  10       89.09       78.55     22.72 o 
  -6   9  10       68.13      105.57     18.32 o 
  -5   9  10       81.69       45.40     57.21 o 
  -4   9  10       96.84       31.87     30.36 o 
  -3   9  10       10.72      -12.84     41.01 o 
  -2   9  10        6.46       33.39     25.51 o 
  -1   9  10        0.40        3.34     30.85 o 
   0   9  10        7.98      -11.39     29.59 o 
   1   9  10      172.23      107.08     44.01 o 
   2   9  10       39.86       53.23     30.85 o 
   3   9  10        6.82      -51.30     51.30 o 
   4   9  10       25.63       38.52     48.93 o 
   5   9  10        1.48       53.64     64.94 o 
  -7  10  10       24.82       97.97     29.93 o 
  -6  10  10       39.92      -19.94     62.49 o 
  -5  10  10       37.17      -66.29     71.08 o 
  -4  10  10       35.71       65.95     77.17 o 
  -3  10  10      155.29      141.57     32.49 o 
  -2  10  10      504.15      495.63     29.53 o 
  -1  10  10      381.73      364.21     46.82 o 
   0  10  10      132.80      143.25     56.88 o 
   1  10  10       96.23       25.78     45.59 o 
   2  10  10       87.96       90.80     51.06 o 
   3  10  10      174.20      148.78     44.34 o 
   4  10  10      159.97      220.79     41.79 o 
  -6  11  10       10.82       39.24     65.51 o 
  -5  11  10       88.66      141.46     37.28 o 
  -4  11  10      129.86      156.93     22.51 o 
  -3  11  10       29.08       27.55     28.50 o 
  -2  11  10        7.51       25.92     24.75 o 
  -1  11  10        4.23       19.36     26.02 o 
   0  11  10       37.40       -7.03     32.30 o 
   1  11  10       28.38       64.21     13.58 o 
   2  11  10       12.99       14.21     49.41 o 
  -3  12  10      217.79       87.23    112.28 o 
  -2  12  10      242.03      190.21     36.10 o 
  -1  12  10      191.93      264.68     31.55 o 
 -12   1  11       15.02      -48.34     58.62 o 
 -11   1  11       28.00        3.32     41.39 o 
 -10   1  11      177.15      112.30     24.83 o 
  -9   1  11        8.87       -0.83     34.72 o 
  -8   1  11        9.54       42.67     16.19 o 
  -7   1  11        4.39      -24.52     38.75 o 
  -6   1  11       95.22      114.42     17.55 o 
  -5   1  11      324.22      389.45     18.16 o 
  -4   1  11     1334.78     1267.57     30.69 o 
  -3   1  11     2225.50     2265.33     42.63 o 
  -2   1  11     1849.43     1812.94     50.40 o 
  -1   1  11     2079.56     2143.52     42.68 o 
   0   1  11      987.57      978.70     18.13 o 
   1   1  11       21.20       -4.11     22.56 o 
   2   1  11      574.47      595.30     18.11 o 
   3   1  11      423.66      412.76     16.01 o 
   4   1  11      278.70      297.93     18.45 o 
   5   1  11      557.23      557.90     31.43 o 
   6   1  11      282.48      251.55     20.34 o 
   7   1  11       22.73        4.80     39.50 o 
   8   1  11        6.48       19.01     31.33 o 
 -12   2  11      135.97      -30.21    163.20 o 
 -11   2  11      346.84      306.00     30.11 o 
 -10   2  11       30.43       37.72     23.00 o 
  -9   2  11        2.52        4.31     38.29 o 
  -8   2  11        9.45      -13.74     39.49 o 
  -7   2  11       39.73      -11.32     42.51 o 
  -6   2  11       63.49       85.16     26.62 o 
  -5   2  11       23.08       -0.98     38.46 o 
  -4   2  11        8.81        7.92     33.71 o 
  -3   2  11      101.28      116.45     24.35 o 
  -2   2  11      211.08      190.36     24.27 o 
  -1   2  11      469.16      488.43     19.53 o 
   0   2  11     1850.69     1880.60     35.94 o 
   1   2  11      246.31      278.73     15.91 o 
   2   2  11      762.48      717.43     24.64 o 
   3   2  11      926.44      904.02     32.19 o 
   4   2  11      735.10      781.38     46.80 o 
   5   2  11     1006.17     1025.42     40.47 o 
   6   2  11     3026.28     2930.13    122.78 o 
   7   2  11     1080.24     1012.12     70.28 o 
   8   2  11      253.38      218.09     24.55 o 
 -12   3  11       59.35      132.97     37.83 o 
 -11   3  11       40.69        9.94     44.29 o 
 -10   3  11      371.63      430.49     29.72 o 
  -9   3  11       73.17       -1.41     48.57 o 
  -8   3  11       62.49       -1.02     40.58 o 
  -7   3  11      346.27      392.52     25.73 o 
  -6   3  11     1107.76     1061.43     52.36 o 
  -5   3  11      910.31      978.29     32.83 o 
  -4   3  11     2341.19     2422.88     66.98 o 
  -3   3  11     6115.05     6252.37    199.56 o 
  -2   3  11     4562.84     4545.03    107.54 o 
  -1   3  11     6170.01     6428.38    173.33 o 
   0   3  11     3922.40     4007.78    107.99 o 
   1   3  11       35.65      -16.04     21.61 o 
   2   3  11     1882.73     1856.59     72.53 o 
   3   3  11     1270.58     1262.55     35.25 o 
   4   3  11      641.88      690.25     31.41 o 
   5   3  11      647.08      623.85     39.07 o 
   6   3  11      425.85      406.21     88.66 o 
   7   3  11       52.01       21.57     29.95 o 
   8   3  11       25.84      -49.40     88.10 o 
 -11   4  11      157.96      218.23     23.75 o 
 -10   4  11       20.43       13.49     39.39 o 
  -9   4  11       56.19      110.79     20.81 o 
  -8   4  11      149.69       89.08     29.99 o 
  -7   4  11      347.11      352.11     29.24 o 
  -6   4  11      643.38      587.82     39.77 o 
  -5   4  11       26.81      -50.14     50.14 o 
  -4   4  11       11.67       11.66     21.92 o 
  -3   4  11      172.29      194.42     28.40 o 
  -2   4  11      725.18      725.65     25.23 o 
  -1   4  11      589.64      559.37     23.26 o 
   0   4  11        1.85        0.14     20.62 o 
   1   4  11       49.48       62.34     15.34 o 
   2   4  11      173.37      184.30     15.84 o 
   3   4  11      112.63      139.92     26.51 o 
   4   4  11       43.29       46.72     31.44 o 
   5   4  11      441.03      468.52     35.91 o 
   6   4  11     1403.08     1403.65     48.25 o 
   7   4  11     1052.02     1189.88     74.60 o 
   8   4  11      581.67      572.88     63.80 o 
 -11   5  11       12.67      -97.12     97.12 o 
 -10   5  11        0.58      -20.13     31.87 o 
  -9   5  11       60.86       88.71     18.36 o 
  -8   5  11       58.04       53.34     27.36 o 
  -7   5  11      229.96      230.61     59.38 o 
  -6   5  11      207.46      229.20     21.76 o 
  -5   5  11      855.07      916.59     46.42 o 
  -4   5  11      407.63      439.15     28.73 o 
  -3   5  11      447.05      484.67     21.66 o 
  -2   5  11      240.41      246.41     16.15 o 
  -1   5  11      809.67      763.21     26.21 o 
   0   5  11      463.74      454.90     26.16 o 
   1   5  11      115.39      123.07     19.66 o 
   2   5  11      413.96      443.02     21.74 o 
   3   5  11       18.84       21.46     25.74 o 
   4   5  11       49.54       31.51     46.59 o 
   5   5  11       23.92       29.47     38.04 o 
   6   5  11      215.19      251.81     90.28 o 
   7   5  11       92.47      129.31     23.20 o 
 -11   6  11        1.05     -106.45    106.45 o 
 -10   6  11        0.39        5.31     50.61 o 
  -9   6  11       18.68      -26.32     53.27 o 
  -8   6  11        1.55       -6.26     43.64 o 
  -7   6  11        7.52       15.98     26.58 o 
  -6   6  11       16.46       35.65     44.57 o 
  -5   6  11        0.27        2.56     30.71 o 
  -4   6  11        0.52       -3.71     40.34 o 
  -3   6  11       95.58      148.66     42.26 o 
  -2   6  11      100.70      117.00     34.90 o 
  -1   6  11      128.70      123.99     18.91 o 
   0   6  11     1090.28     1014.26     25.50 o 
   1   6  11       31.45       39.19     24.63 o 
   2   6  11      155.80      181.24     18.86 o 
   3   6  11      251.37      278.44     47.63 o 
   4   6  11       45.14       17.69     42.14 o 
   5   6  11       13.60       23.91     23.86 o 
   6   6  11       35.22       22.15     53.11 o 
   7   6  11       11.97       46.59    125.36 o 
 -10   7  11      192.46      113.22     45.74 o 
  -9   7  11       35.59       67.15     19.02 o 
  -8   7  11       79.06      116.54     29.50 o 
  -7   7  11       69.95       79.18     29.51 o 
  -6   7  11      353.33      393.08     27.21 o 
  -5   7  11       99.57       78.68     62.25 o 
  -4   7  11      197.94      210.58     24.50 o 
  -3   7  11      188.05      230.46     18.75 o 
  -2   7  11      170.38      169.19     18.04 o 
  -1   7  11      538.12      494.78     30.95 o 
   0   7  11     1169.75     1152.08     31.26 o 
   1   7  11      432.35      455.07     30.38 o 
   2   7  11      406.08      392.58     26.36 o 
   3   7  11       43.88       -9.99     49.31 o 
   4   7  11        9.70      -44.41     44.41 o 
   5   7  11      179.84      178.95     22.64 o 
   6   7  11       29.22       50.82     59.29 o 
  -9   8  11      115.11       15.54    119.15 o 
  -8   8  11      162.93      130.94     63.44 o 
  -7   8  11       74.89       80.86     24.91 o 
  -6   8  11      272.54      290.57    101.37 o 
  -5   8  11      103.86       89.68     77.99 o 
  -4   8  11        0.27      -60.28     60.28 o 
  -3   8  11        0.75       24.53     20.92 o 
  -2   8  11       71.02       75.12     22.73 o 
  -1   8  11      128.32      148.96     20.39 o 
   0   8  11      428.58      424.57     19.50 o 
   1   8  11        4.37      -16.30     25.26 o 
   2   8  11       59.40       89.65     35.46 o 
   3   8  11      310.05      322.35     27.09 o 
   4   8  11      153.26      208.18     25.59 o 
   5   8  11      197.68      188.74     89.69 o 
  -8   9  11      168.39        8.19    145.13 o 
  -7   9  11      267.16      310.15     32.93 o 
  -6   9  11      430.73      411.30     32.92 o 
  -5   9  11      357.07      400.12     28.81 o 
  -4   9  11      676.93      742.22     38.00 o 
  -3   9  11     1217.39     1156.22     42.63 o 
  -2   9  11      752.50      752.10     34.15 o 
  -1   9  11      516.08      574.86     32.04 o 
   0   9  11      306.48      334.57     66.09 o 
   1   9  11       91.68       12.27     59.59 o 
   2   9  11      436.89      367.86     81.40 o 
   3   9  11      425.93      456.76     31.24 o 
   4   9  11      144.64      188.32     42.07 o 
  -7  10  11        9.20      -47.43    114.35 o 
  -6  10  11       21.31       29.02     25.36 o 
  -5  10  11        0.06       19.73     45.96 o 
  -4  10  11        0.10       55.19     26.02 o 
  -3  10  11        0.55       -6.08     38.79 o 
  -2  10  11       70.37      -29.48     47.05 o 
  -1  10  11       56.36       43.19     31.84 o 
   0  10  11       76.41       29.35     27.31 o 
   1  10  11        0.79       -2.44     42.05 o 
   2  10  11       75.45       28.12     38.41 o 
   3  10  11       56.92      -62.50     77.74 o 
  -5  11  11       93.20       35.29     77.93 o 
  -4  11  11       74.55      149.08     35.01 o 
  -3  11  11       31.62       77.46     38.12 o 
  -2  11  11       58.72      -91.74    110.86 o 
  -1  11  11       80.05       64.11     37.98 o 
   0  11  11       40.59       35.32     61.39 o 
   1  11  11       22.71       82.85     79.34 o 
 -12   0  12       41.17       15.24    121.70 o 
 -11   0  12      357.10      421.42     37.87 o 
 -10   0  12      544.87      539.27     39.17 o 
  -9   0  12      593.28      632.36     55.23 o 
  -8   0  12      856.24      885.10     45.26 o 
  -7   0  12     1517.68     1486.67     54.29 o 
  -6   0  12      507.02      565.89     43.36 o 
  -5   0  12     4272.74     4033.21    127.62 o 
  -4   0  12     6623.93     6427.38    203.33 o 
  -3   0  12     4846.02     4498.77    117.94 o 
  -2   0  12     7317.71     7801.47    462.35 o 
  -1   0  12     5574.23     5499.43    139.14 o 
   0   0  12     2234.25     2217.57     51.76 o 
   1   0  12     1438.17     1420.19     39.52 o 
   2   0  12      841.45      823.89     45.62 o 
   3   0  12      262.08      316.08     20.07 o 
   4   0  12       78.89       78.74     27.02 o 
   5   0  12      196.23      146.66     67.84 o 
   6   0  12       26.33       -5.64     69.75 o 
   7   0  12       40.59       47.43     51.10 o 
   8   0  12       17.33       42.07     27.10 o 
 -12   1  12       17.40      -73.83     73.83 o 
 -11   1  12      145.47      178.45     27.80 o 
 -10   1  12      264.64      280.87     23.37 o 
  -9   1  12      173.91      181.10     19.09 o 
  -8   1  12       15.87      -25.40     25.40 o 
  -7   1  12       92.41       80.31     29.72 o 
  -6   1  12      404.78      353.08     21.31 o 
  -5   1  12       19.10        3.19     30.43 o 
  -4   1  12      117.22      122.87     37.04 o 
  -3   1  12      227.62      242.88     13.26 o 
  -2   1  12      363.95      361.61     15.06 o 
  -1   1  12      129.70      151.96     14.18 o 
   0   1  12      162.23      149.12     12.00 o 
   1   1  12      518.30      510.29     17.75 o 
   2   1  12     1008.29     1025.49     23.87 o 
   3   1  12      616.94      683.99     21.67 o 
   4   1  12     1156.91     1140.38     93.36 o 
   5   1  12     3967.61     3649.99    124.18 o 
   6   1  12      477.63      452.18     35.31 o 
   7   1  12      476.86      464.57     36.23 o 
   8   1  12       28.98       -0.79     49.97 o 
 -12   2  12       19.97     -127.89    127.89 o 
 -11   2  12       14.82      -32.43     40.14 o 
 -10   2  12       72.09       75.24     20.90 o 
  -9   2  12       37.22      -12.23     38.90 o 
  -8   2  12      208.73      211.63     22.66 o 
  -7   2  12      542.79      520.58     28.91 o 
  -6   2  12      528.13      539.87     27.83 o 
  -5   2  12      247.74      226.95     60.00 o 
  -4   2  12       53.15       62.90     38.14 o 
  -3   2  12       52.22       32.87     17.51 o 
  -2   2  12     1337.90     1394.06     34.56 o 
  -1   2  12     2374.64     2370.77     56.53 o 
   0   2  12       10.81       30.64     14.03 o 
   1   2  12      925.86      937.94     27.63 o 
   2   2  12      130.66       96.77     27.94 o 
   3   2  12        3.26        2.95     30.34 o 
   4   2  12       15.33       -3.46     30.02 o 
   5   2  12       34.08       49.90     35.70 o 
   6   2  12        0.13       21.17     75.96 o 
   7   2  12        0.54     -113.51    113.51 o 
   8   2  12        5.23       87.53    101.37 o 
 -11   3  12        6.39       22.58     22.51 o 
 -10   3  12       13.00       14.19     47.65 o 
  -9   3  12       85.06      108.14     22.89 o 
  -8   3  12       31.38       -0.11     30.29 o 
  -7   3  12        5.17       19.45     17.54 o 
  -6   3  12       33.16       28.18     20.82 o 
  -5   3  12       27.57      -48.67     48.67 o 
  -4   3  12       54.34        4.15     38.54 o 
  -3   3  12        1.13       -9.20     31.50 o 
  -2   3  12        4.15       -7.89     26.98 o 
  -1   3  12      990.90     1015.02     28.97 o 
   0   3  12       13.96        7.71     23.07 o 
   1   3  12      256.57      263.16     17.72 o 
   2   3  12      147.56      153.19     22.05 o 
   3   3  12       37.09       27.39     35.49 o 
   4   3  12        0.15      -19.56     38.80 o 
   5   3  12       45.64       32.92     54.22 o 
   6   3  12        6.72      -61.27     61.27 o 
   7   3  12        7.51       22.59     59.86 o 
 -11   4  12       95.07       36.42     49.13 o 
 -10   4  12       15.46       25.09     44.06 o 
  -9   4  12      130.08      133.10     29.66 o 
  -8   4  12      121.11       84.84     22.36 o 
  -7   4  12      863.39      863.86     35.58 o 
  -6   4  12      320.83      316.25     26.05 o 
  -5   4  12     1068.88     1059.48     46.67 o 
  -4   4  12      997.93     1031.92     36.36 o 
  -3   4  12     1107.87     1141.96     41.68 o 
  -2   4  12     1801.46     1825.76     60.49 o 
  -1   4  12     1039.18     1061.09     30.35 o 
   0   4  12      336.61      316.91     15.91 o 
   1   4  12       53.23       46.48     23.55 o 
   2   4  12       16.53        8.64     23.36 o 
   3   4  12       75.48       57.25     22.77 o 
   4   4  12      540.72      472.00     33.39 o 
   5   4  12      183.96      190.58     41.21 o 
   6   4  12        9.63      -69.75     97.97 o 
   7   4  12       22.56      -38.12     75.38 o 
 -11   5  12       61.68       47.16     48.00 o 
 -10   5  12       42.87       88.48     27.08 o 
  -9   5  12       37.42       -2.00     47.29 o 
  -8   5  12       26.16      -33.42     33.42 o 
  -7   5  12      260.03      297.76     24.87 o 
  -6   5  12        0.07      -15.69     36.66 o 
  -5   5  12        0.54       22.42     33.77 o 
  -4   5  12       21.04       61.19     19.75 o 
  -3   5  12      198.22      204.58     17.82 o 
  -2   5  12      231.62      236.35     19.14 o 
  -1   5  12      998.81     1068.11     31.18 o 
   0   5  12       11.82       -1.26     29.93 o 
   1   5  12      446.71      423.63     22.72 o 
   2   5  12     1183.12     1182.77     37.43 o 
   3   5  12      357.52      376.53     71.51 o 
   4   5  12      514.98      566.98     34.88 o 
   5   5  12     1693.84     1570.12     88.10 o 
   6   5  12      488.57      597.72     57.32 o 
   7   5  12      383.72      530.53     51.67 o 
 -10   6  12      320.96      335.42     47.43 o 
  -9   6  12      230.71      252.53     26.24 o 
  -8   6  12      220.84      259.19     27.12 o 
  -7   6  12      555.17      561.23     32.90 o 
  -6   6  12      320.97      353.48     26.54 o 
  -5   6  12     1318.60     1562.14     46.25 o 
  -4   6  12     1348.45     1377.27     51.25 o 
  -3   6  12      313.24      328.48     25.39 o 
  -2   6  12     1235.81     1343.03     36.73 o 
  -1   6  12     1866.77     1898.15     45.54 o 
   0   6  12       81.81       73.15     15.37 o 
   1   6  12     2166.31     2193.11     52.88 o 
   2   6  12     1271.58     1328.23     42.61 o 
   3   6  12       24.75       53.44     44.92 o 
   4   6  12       10.48     -127.89    127.89 o 
   5   6  12        3.72       -6.77     75.96 o 
   6   6  12        0.08     -127.05    127.05 o 
  -9   7  12        1.01       41.20     51.39 o 
  -8   7  12       19.11       29.69     23.27 o 
  -7   7  12        4.50       -2.97     53.50 o 
  -6   7  12      154.38       13.55     51.27 o 
  -5   7  12       48.56       54.34     26.00 o 
  -4   7  12       40.63      -36.10     36.10 o 
  -3   7  12      113.72       77.23     44.04 o 
  -2   7  12       41.25       58.59     24.71 o 
  -1   7  12      103.41       69.95     48.53 o 
   0   7  12        5.30        3.73     21.27 o 
   1   7  12      859.53      835.94     47.35 o 
   2   7  12     1008.31      987.38     35.39 o 
   3   7  12      533.55      510.33     38.36 o 
   4   7  12      749.12      782.94     72.85 o 
   5   7  12      817.92      708.40     66.64 o 
  -9   8  12       11.31     -106.16    106.16 o 
  -8   8  12       49.58       24.42     42.93 o 
  -7   8  12       62.33       66.04     23.64 o 
  -6   8  12       38.51       36.21     56.13 o 
  -5   8  12        3.52       20.07     23.01 o 
  -4   8  12       10.92      -45.37     45.37 o 
  -3   8  12       21.61       32.62     24.66 o 
  -2   8  12      498.33      483.63     28.17 o 
  -1   8  12      634.01      646.49     28.23 o 
   0   8  12      103.26      135.94     51.73 o 
   1   8  12       19.83       54.38     25.41 o 
   2   8  12       12.33       19.05     55.34 o 
   3   8  12       32.86       74.40     28.66 o 
   4   8  12       30.26       22.87     85.55 o 
   5   8  12        4.00      -40.10     78.77 o 
  -7   9  12       85.32     -146.82    146.82 o 
  -6   9  12      221.45      175.39     64.56 o 
  -5   9  12      143.88      159.55     21.50 o 
  -4   9  12        7.08      -46.43     48.74 o 
  -3   9  12        0.06       16.26     32.58 o 
  -2   9  12       16.06        0.73     38.43 o 
  -1   9  12      820.76      823.72     33.19 o 
   0   9  12       32.31       -3.15     41.67 o 
   1   9  12       19.71       -9.19     61.11 o 
   2   9  12       21.04       -4.07     45.51 o 
   3   9  12        2.21      -17.34     63.49 o 
  -6  10  12       28.64       -7.90     59.29 o 
  -5  10  12       67.51       76.52     89.23 o 
  -4  10  12      121.13       98.74     30.50 o 
  -3  10  12       32.31       26.46     32.06 o 
  -2  10  12      102.18       97.76     27.19 o 
  -1  10  12      153.01      189.45     33.41 o 
   0  10  12       60.61      -28.22     47.17 o 
   1  10  12      193.08      174.62     33.56 o 
   2  10  12       46.08       70.46     69.00 o 
  -3  11  12        1.80       32.57     40.43 o 
  -2  11  12       39.40       -8.19     49.13 o 
  -1  11  12      204.28      150.63    107.71 o 
 -11   1  13       52.38       67.53     26.83 o 
 -10   1  13       86.83       23.40     48.39 o 
  -9   1  13       33.55       31.01     32.22 o 
  -8   1  13       97.90      123.91     23.58 o 
  -7   1  13       18.98      -19.87     33.29 o 
  -6   1  13      116.65      104.63     32.54 o 
  -5   1  13      154.61      158.43     69.87 o 
  -4   1  13      503.18      509.06     23.10 o 
  -3   1  13     1677.61     1629.07     31.97 o 
  -2   1  13     1330.65     1304.50     26.99 o 
  -1   1  13      739.69      707.13     25.16 o 
   0   1  13       91.60       81.07     20.93 o 
   1   1  13        5.75      -21.98     27.66 o 
   2   1  13        6.10       -2.26     17.83 o 
   3   1  13        4.57       15.65     29.26 o 
   4   1  13        1.17       31.57     29.14 o 
   5   1  13       25.84       21.25     23.57 o 
   6   1  13       36.95        7.02     55.21 o 
   7   1  13       18.65       27.34     35.39 o 
 -11   2  13       32.48       14.12     55.52 o 
 -10   2  13       55.70       90.70     61.61 o 
  -9   2  13        0.19       13.65     25.06 o 
  -8   2  13       83.70       97.73     72.01 o 
  -7   2  13      132.16      191.67     39.02 o 
  -6   2  13       10.15        2.23     34.58 o 
  -5   2  13      152.52      141.93     18.17 o 
  -4   2  13      405.74      435.47     38.56 o 
  -3   2  13     1167.39     1130.00     30.84 o 
  -2   2  13     1518.87     1440.61     34.86 o 
  -1   2  13       93.36       34.11     49.60 o 
   0   2  13      554.59      564.07     19.12 o 
   1   2  13     1415.90     1412.88     35.58 o 
   2   2  13      744.57      705.37     27.78 o 
   3   2  13     1907.86     1714.10     78.08 o 
   4   2  13     4888.78     4219.78    112.63 o 
   5   2  13     1214.27     1138.41     78.77 o 
   6   2  13     1374.92     1490.50     88.37 o 
   7   2  13      233.99      253.27     39.52 o 
 -11   3  13      365.97      361.12     53.93 o 
 -10   3  13      113.88      122.62     37.02 o 
  -9   3  13       18.83        0.94     35.67 o 
  -8   3  13      206.45      217.73     22.76 o 
  -7   3  13      132.91      168.03     21.94 o 
  -6   3  13     2952.25     2998.09     81.62 o 
  -5   3  13     2186.40     2232.13     63.25 o 
  -4   3  13      761.25      835.45     52.17 o 
  -3   3  13     2462.45     2523.33     69.47 o 
  -2   3  13     2681.10     2632.27     61.57 o 
  -1   3  13     1535.38     1549.81     37.60 o 
   0   3  13      624.72      654.93     21.23 o 
   1   3  13      317.73      334.00     19.79 o 
   2   3  13        4.35       -1.26     31.10 o 
   3   3  13        2.12      -22.42     27.39 o 
   4   3  13       28.58       -6.46     46.80 o 
   5   3  13        6.01      -60.98     60.98 o 
   6   3  13       32.04      -97.97     97.97 o 
   7   3  13       90.26       -8.19     84.71 o 
 -11   4  13        0.90       23.72     51.95 o 
 -10   4  13        3.32       21.06     22.37 o 
  -9   4  13       36.39       11.15     58.08 o 
  -8   4  13        8.33       12.48     46.06 o 
  -7   4  13       94.93      112.04     30.04 o 
  -6   4  13        1.10       33.45     39.04 o 
  -5   4  13       95.32       36.33     26.58 o 
  -4   4  13      331.02      293.93     24.12 o 
  -3   4  13      661.45      656.89     28.25 o 
  -2   4  13      230.15      237.59     26.15 o 
  -1   4  13       14.49       -0.40     27.03 o 
   0   4  13     1365.56     1312.58     29.61 o 
   1   4  13     1654.27     1627.35     39.97 o 
   2   4  13      540.03      557.26     25.27 o 
   3   4  13      646.06      687.67     29.04 o 
   4   4  13     1462.25     1386.03     76.52 o 
   5   4  13      307.77      335.71     43.48 o 
   6   4  13      669.73      657.87     62.96 o 
 -10   5  13        9.10      -41.79     66.64 o 
  -9   5  13       16.70      -18.07     55.68 o 
  -8   5  13      158.70      169.79     23.91 o 
  -7   5  13      268.83      275.15     25.72 o 
  -6   5  13      528.08      532.06     38.33 o 
  -5   5  13      463.32      515.76     29.99 o 
  -4   5  13      365.86      383.42     26.30 o 
  -3   5  13      787.27      767.19     28.43 o 
  -2   5  13      735.58      694.54     28.00 o 
  -1   5  13      114.17       73.42     20.99 o 
   0   5  13       62.96       24.84     33.64 o 
   1   5  13        0.44       16.92     30.47 o 
   2   5  13        4.88      -31.08     33.19 o 
   3   5  13        1.36        3.75     40.38 o 
   4   5  13       30.03      -33.60     66.91 o 
   5   5  13      102.40       79.05     35.58 o 
   6   5  13       27.35        7.63     60.98 o 
 -10   6  13        6.44       31.62     45.74 o 
  -9   6  13        6.12       17.82     41.90 o 
  -8   6  13       26.84      -19.59     53.06 o 
  -7   6  13       76.63       22.74     51.90 o 
  -6   6  13       37.00       -5.10     40.89 o 
  -5   6  13       25.40       25.70     44.34 o 
  -4   6  13       15.29       25.64     34.23 o 
  -3   6  13        0.03      -36.20     41.02 o 
  -2   6  13      381.87      344.26     24.28 o 
  -1   6  13        0.54       -1.31     23.38 o 
   0   6  13      168.24      175.80     33.24 o 
   1   6  13       44.11       28.59     38.21 o 
   2   6  13      135.38      118.80     29.36 o 
   3   6  13      197.26      177.26     87.95 o 
   4   6  13       61.66       50.55     86.12 o 
   5   6  13        1.17        0.56    164.89 o 
  -9   7  13       54.31      -55.06    140.61 o 
  -8   7  13      143.43      143.12     24.40 o 
  -7   7  13       78.88      -23.84     78.60 o 
  -6   7  13      317.29      311.31     28.75 o 
  -5   7  13      293.52      288.37     46.52 o 
  -4   7  13       32.99       -9.24     52.14 o 
  -3   7  13       95.20       90.44     39.06 o 
  -2   7  13        8.70        6.85     26.53 o 
  -1   7  13       71.48       74.59     19.44 o 
   0   7  13      556.68      505.00     23.13 o 
   1   7  13      311.98      337.22     32.11 o 
   2   7  13      122.85      116.47     62.68 o 
   3   7  13       56.87       61.56     30.02 o 
   4   7  13        1.47      -27.67     44.05 o 
  -8   8  13        9.74      -70.59     70.59 o 
  -7   8  13       13.29       24.03     41.89 o 
  -6   8  13        9.98      -20.73     44.21 o 
  -5   8  13       41.89       44.61     25.46 o 
  -4   8  13       85.22       88.49     29.81 o 
  -3   8  13      160.81      164.92     30.18 o 
  -2   8  13      590.81      670.19     33.99 o 
  -1   8  13       99.71      123.23     17.42 o 
   0   8  13      394.98      426.01     25.94 o 
   1   8  13      860.96      854.47     49.64 o 
   2   8  13      231.74      244.93     34.76 o 
   3   8  13      402.65      419.03     46.87 o 
  -7   9  13      257.11      272.18     56.18 o 
  -6   9  13      575.33      683.56     68.33 o 
  -5   9  13      493.87      471.06     84.65 o 
  -4   9  13      142.56      160.97     42.65 o 
  -3   9  13      644.77      628.89     32.88 o 
  -2   9  13      620.26      591.08     52.79 o 
  -1   9  13       16.44        6.77     33.56 o 
   0   9  13       82.64       77.79     43.44 o 
   1   9  13       33.73       50.53     32.37 o 
   2   9  13       10.14      -11.37     53.27 o 
  -4  10  13       36.17       86.12     99.39 o 
  -3  10  13       48.67       20.85    125.08 o 
  -2  10  13        2.60        8.73     71.45 o 
  -1  10  13       42.59      -41.25     69.93 o 
   0  10  13      336.85      290.83     91.76 o 
 -11   0  14      310.85      367.33     54.48 o 
 -10   0  14      301.61      300.47     41.54 o 
  -9   0  14      728.28      723.11     47.24 o 
  -8   0  14      680.60      784.82     64.66 o 
  -7   0  14     3149.07     2936.11     99.43 o 
  -6   0  14      836.64      814.53     41.20 o 
  -5   0  14       72.03       51.74    107.95 o 
  -4   0  14      993.48     1012.36     45.13 o 
  -3   0  14     1834.70     1675.57     54.08 o 
  -2   0  14      723.49      718.69     30.56 o 
  -1   0  14      801.05      794.24     59.55 o 
   0   0  14      456.14      443.97     23.32 o 
   1   0  14       93.69       84.90     37.82 o 
   2   0  14       10.67        0.15     39.82 o 
   3   0  14       42.04        6.41     29.50 o 
   4   0  14      117.23      104.75     34.73 o 
   5   0  14      373.47      368.47     50.82 o 
   6   0  14      127.55       15.54    118.59 o 
 -11   1  14       72.99       76.22     34.19 o 
 -10   1  14       10.28       43.00     21.26 o 
  -9   1  14        1.03       12.24     31.96 o 
  -8   1  14      368.24      372.90     73.56 o 
  -7   1  14      215.71      145.31     63.06 o 
  -6   1  14      844.00      826.18     33.38 o 
  -5   1  14      686.16      664.93     27.62 o 
  -4   1  14     1025.66      997.79     31.59 o 
  -3   1  14      617.03      598.50     21.00 o 
  -2   1  14      165.30      170.42     14.55 o 
  -1   1  14      748.44      696.78     24.12 o 
   0   1  14     1863.33     1720.07     29.62 o 
   1   1  14     1411.42     1333.67     29.83 o 
   2   1  14     1906.13     1700.90     35.39 o 
   3   1  14     2326.24     2058.83     40.67 o 
   4   1  14      915.07      911.95     76.23 o 
   5   1  14     1037.16     1030.08    104.89 o 
   6   1  14      269.52      171.43    100.37 o 
 -11   2  14       27.71       18.07     65.22 o 
 -10   2  14        0.79       12.15     49.66 o 
  -9   2  14       59.59       59.01     35.43 o 
  -8   2  14       71.40       58.46     45.41 o 
  -7   2  14      613.57      520.85     32.10 o 
  -6   2  14      329.15      373.40     29.41 o 
  -5   2  14       79.95       67.30     31.61 o 
  -4   2  14      103.72       99.95     31.37 o 
  -3   2  14      237.30      221.22     34.34 o 
  -2   2  14      206.83      196.70     17.65 o 
  -1   2  14        5.97       22.89     28.61 o 
   0   2  14       48.64       24.97     22.56 o 
   1   2  14        0.80      -14.30     34.66 o 
   2   2  14       14.74       39.92     17.13 o 
   3   2  14       83.72       23.71     25.50 o 
   4   2  14        0.46     -110.40    110.40 o 
   5   2  14       36.45       50.82     86.68 o 
   6   2  14       16.32       11.58     44.05 o 
 -10   3  14        0.33       47.18     36.07 o 
  -9   3  14       11.60       14.47     59.76 o 
  -8   3  14       26.39       32.17     29.78 o 
  -7   3  14        5.13       14.45     30.30 o 
  -6   3  14      126.27      169.90     43.67 o 
  -5   3  14      132.80       91.83     31.64 o 
  -4   3  14      135.21       76.21     30.75 o 
  -3   3  14      238.93      225.69     25.37 o 
  -2   3  14      117.69       84.23     38.24 o 
  -1   3  14       48.41       12.65     44.36 o 
   0   3  14        7.30       25.67     11.39 o 
   1   3  14       85.28       52.54     22.51 o 
   2   3  14       13.90      -26.67     46.53 o 
   3   3  14       25.62       65.47     19.17 o 
   4   3  14        3.28      -90.92     90.92 o 
   5   3  14       65.61       51.95     31.34 o 
   6   3  14       49.85       23.43     63.53 o 
 -10   4  14       82.10       67.48     36.42 o 
  -9   4  14      100.43       80.44     82.34 o 
  -8   4  14      172.46      162.57     65.29 o 
  -7   4  14      689.60      624.83     34.39 o 
  -6   4  14      491.60      487.21     42.43 o 
  -5   4  14       49.99        0.08     51.82 o 
  -4   4  14      148.34      153.43     34.56 o 
  -3   4  14       52.07       48.21     21.14 o 
  -2   4  14       61.56       26.66     33.70 o 
  -1   4  14      941.27      931.41     41.18 o 
   0   4  14      277.41      293.61     24.53 o 
   1   4  14       31.41       -4.24     37.88 o 
   2   4  14       33.00       49.01     18.52 o 
   3   4  14        0.10      -26.69     62.70 o 
   4   4  14       41.47       31.34     47.16 o 
   5   4  14        6.59       13.27     22.87 o 
 -10   5  14       14.45       61.56     30.78 o 
  -9   5  14        3.41       27.40     22.73 o 
  -8   5  14       96.71      128.99     26.33 o 
  -7   5  14       47.02       76.62     29.28 o 
  -6   5  14      345.93      361.84     26.64 o 
  -5   5  14      391.33      367.89     86.28 o 
  -4   5  14      598.84      612.88     34.40 o 
  -3   5  14      634.50      629.42     45.31 o 
  -2   5  14        9.90       44.44     21.70 o 
  -1   5  14      326.19      319.99     79.82 o 
   0   5  14     1401.66     1376.23     32.00 o 
   1   5  14      969.09      955.78     38.21 o 
   2   5  14     1940.04     1934.12     68.33 o 
   3   5  14     1350.98     1236.26     57.49 o 
   4   5  14      519.78      519.23     59.01 o 
   5   5  14      436.82      459.09     53.93 o 
  -9   6  14      110.72       46.31    125.08 o 
  -8   6  14      160.67       62.64     43.33 o 
  -7   6  14      854.42      818.12     39.60 o 
  -6   6  14      592.98      556.00     34.45 o 
  -5   6  14      146.90      156.89     43.95 o 
  -4   6  14      905.14      940.67     41.75 o 
  -3   6  14      525.58      608.84     27.60 o 
  -2   6  14      287.27      261.28     21.18 o 
  -1   6  14        6.83       17.85     24.57 o 
   0   6  14       61.42       73.33     19.05 o 
   1   6  14       13.00      -18.34     78.07 o 
   2   6  14        4.39        7.16     53.42 o 
   3   6  14        7.74       57.59     25.68 o 
   4   6  14      108.19       46.31    123.10 o 
  -8   7  14      154.07      151.34     48.29 o 
  -7   7  14      146.36      142.72     59.86 o 
  -6   7  14       18.71      -19.43     60.98 o 
  -5   7  14        3.63       35.02     49.10 o 
  -4   7  14       18.71       72.15     18.83 o 
  -3   7  14       19.68       63.82     21.36 o 
  -2   7  14        4.38        1.77     42.41 o 
  -1   7  14      669.99      670.01     32.27 o 
   0   7  14      969.73      993.99     35.82 o 
   1   7  14      660.91      702.57     42.79 o 
   2   7  14      808.75      805.92     49.26 o 
   3   7  14      691.06      609.06     47.21 o 
  -7   8  14       21.26       83.01     33.31 o 
  -6   8  14        0.27        9.62     46.07 o 
  -5   8  14        9.05       -9.97     50.03 o 
  -4   8  14       27.01       20.91     42.42 o 
  -3   8  14      230.60      238.59     27.06 o 
  -2   8  14       31.14       86.60     27.29 o 
  -1   8  14      100.41      124.71     20.55 o 
   0   8  14       16.02       38.81     27.09 o 
   1   8  14       57.82      -69.36    101.06 o 
   2   8  14       36.95      -48.04     79.29 o 
  -5   9  14        3.53       77.93    129.59 o 
  -4   9  14        0.96       -7.63     81.60 o 
  -3   9  14      170.94      200.39     31.44 o 
  -2   9  14       81.36       80.61     49.13 o 
  -1   9  14        9.25        4.64     48.02 o 
   0   9  14        7.35       -6.65     92.47 o 
   1   9  14       11.11       -2.93     79.34 o 
 -10   1  15       16.63      -11.34     47.57 o 
  -9   1  15      166.00      201.42     21.56 o 
  -8   1  15      415.82      329.80     76.04 o 
  -7   1  15      102.60       25.04     37.46 o 
  -6   1  15       48.90       40.20     22.56 o 
  -5   1  15        1.62        3.41     34.55 o 
  -4   1  15       76.70        6.27     34.96 o 
  -3   1  15       52.93       65.33     15.40 o 
  -2   1  15      363.96      331.52     18.22 o 
  -1   1  15       15.79       21.48     18.61 o 
   0   1  15       51.43       23.60     19.62 o 
   1   1  15      227.31      201.42     15.72 o 
   2   1  15       68.90       17.42     24.88 o 
   3   1  15      121.00       95.48     36.04 o 
   4   1  15      176.96      192.29     27.90 o 
   5   1  15      221.27      207.15     30.51 o 
 -10   2  15       11.96      -42.07     67.48 o 
  -9   2  15       21.65      -13.57     47.32 o 
  -8   2  15        5.40      -11.72     33.84 o 
  -7   2  15      122.80       96.71     63.52 o 
  -6   2  15       28.71       52.94     19.56 o 
  -5   2  15      144.19      177.68     35.45 o 
  -4   2  15      234.92      285.39     69.20 o 
  -3   2  15      159.84      219.03     54.25 o 
  -2   2  15     1065.69     1007.91     33.34 o 
  -1   2  15     2432.61     2276.72     55.76 o 
   0   2  15     1793.69     1779.33     36.21 o 
   1   2  15     1802.82     1778.36     52.49 o 
   2   2  15      305.98      294.98     31.73 o 
   3   2  15      733.00      696.15     43.82 o 
   4   2  15      505.97      507.94     56.48 o 
   5   2  15      309.56      350.39     49.69 o 
 -10   3  15        7.97      -78.77    109.54 o 
  -9   3  15       76.99      194.49     70.91 o 
  -8   3  15      678.11      622.82     37.58 o 
  -7   3  15      496.93      522.24     43.02 o 
  -6   3  15      165.88      169.75     24.30 o 
  -5   3  15      605.58      586.47     32.34 o 
  -4   3  15      229.04      254.86     35.34 o 
  -3   3  15      186.05      178.59     18.09 o 
  -2   3  15        0.59      -25.79     31.80 o 
  -1   3  15        1.83       -7.93     28.46 o 
   0   3  15       12.88       30.88     21.34 o 
   1   3  15      146.22      162.43     51.29 o 
   2   3  15      264.49      271.55     63.25 o 
   3   3  15      438.83      493.12     38.42 o 
   4   3  15      405.25      412.79     47.16 o 
   5   3  15      128.20       19.48     76.23 o 
  -9   4  15      146.01       66.68     58.40 o 
  -8   4  15      148.94      154.77     29.28 o 
  -7   4  15       79.41       84.53     29.85 o 
  -6   4  15       88.08      120.08     23.49 o 
  -5   4  15      386.63      404.11     29.33 o 
  -4   4  15      764.27      762.75     35.48 o 
  -3   4  15      188.78      218.55     62.08 o 
  -2   4  15      662.94      685.48     30.55 o 
  -1   4  15      811.20      803.34     31.86 o 
   0   4  15      992.12      967.90     28.08 o 
   1   4  15     1262.76     1258.00     54.75 o 
   2   4  15      615.82      626.55     42.47 o 
   3   4  15      933.04      810.08     49.11 o 
   4   4  15      417.14      310.86     62.67 o 
  -9   5  15        3.07      -55.34    141.16 o 
  -8   5  15       71.99      106.37     22.74 o 
  -7   5  15       70.13       79.77     72.55 o 
  -6   5  15       55.47       53.72     29.14 o 
  -5   5  15      146.18       85.60     35.99 o 
  -4   5  15      254.87      257.51     26.01 o 
  -3   5  15        0.35      -20.44     36.02 o 
  -2   5  15      576.80      519.43     33.30 o 
  -1   5  15      343.85      327.78     38.91 o 
   0   5  15      212.04      228.69     24.05 o 
   1   5  15        0.23      -53.77     53.77 o 
   2   5  15        0.18       13.36     45.44 o 
   3   5  15      182.77       73.35     95.19 o 
   4   5  15       26.05     -118.59    134.67 o 
  -8   6  15       43.48      -23.72    142.87 o 
  -7   6  15       52.45       48.83     52.58 o 
  -6   6  15        8.69      -57.13     62.16 o 
  -5   6  15        0.85        8.59     76.38 o 
  -4   6  15       20.83      -11.40     55.29 o 
  -3   6  15        0.96       -9.33     29.15 o 
  -2   6  15       90.50       38.77     31.81 o 
  -1   6  15        4.18      -38.25     39.44 o 
   0   6  15       11.81       -3.21     30.57 o 
   1   6  15      147.50      120.85     51.10 o 
   2   6  15       23.14       17.45     35.56 o 
   3   6  15        2.36       35.66     43.16 o 
  -7   7  15       70.79      -23.72    143.71 o 
  -6   7  15        3.06       24.96     38.78 o 
  -5   7  15       84.98       82.34     53.18 o 
  -4   7  15       20.97       -1.64     38.76 o 
  -3   7  15        0.97       -3.95     43.21 o 
  -2   7  15      198.05      217.27     21.54 o 
  -1   7  15        6.60       -7.83     57.60 o 
   0   7  15        3.02       -6.40     44.02 o 
   1   7  15       47.67       35.31     54.06 o 
   2   7  15        0.53       -3.64     84.14 o 
  -6   8  15      193.69      242.54     48.56 o 
  -5   8  15      229.28      295.33     52.79 o 
  -4   8  15      328.01      387.09     54.48 o 
  -3   8  15      307.69      333.99     63.88 o 
  -2   8  15      212.73      253.05     33.37 o 
  -1   8  15      238.01      278.73    140.04 o 
   0   8  15      282.96      243.12    103.06 o 
   1   8  15      707.05      728.49    104.18 o 
 -10   0  16      314.09      331.19     52.24 o 
  -9   0  16      613.43      628.23     42.85 o 
  -8   0  16      450.43      413.10     38.33 o 
  -7   0  16        2.08      -14.19     74.16 o 
  -6   0  16       20.01       26.81     38.63 o 
  -5   0  16      345.49      315.27    120.30 o 
  -4   0  16      105.53       63.34     67.85 o 
  -3   0  16       33.34       18.14     49.15 o 
  -2   0  16        0.75       26.95     44.74 o 
  -1   0  16       52.05      -66.15     66.15 o 
   0   0  16      131.00      134.46     36.83 o 
   1   0  16      180.36      160.48     54.35 o 
   2   0  16      607.48      559.83     70.44 o 
   3   0  16      344.95      325.59     34.56 o 
   4   0  16      276.90      100.80    154.72 o 
  -9   1  16      255.77      234.70     28.31 o 
  -8   1  16      435.43      426.72     28.37 o 
  -7   1  16      387.95      409.44     25.21 o 
  -6   1  16      408.40      452.90     24.70 o 
  -5   1  16      454.79      513.98     28.61 o 
  -4   1  16      624.60      701.82     28.22 o 
  -3   1  16      590.77      597.77     22.96 o 
  -2   1  16      980.77      956.44     27.81 o 
  -1   1  16     1587.19     1669.98     34.78 o 
   0   1  16     2109.75     1988.29     39.98 o 
   1   1  16      187.37      228.10     44.33 o 
   2   1  16     1507.37     1540.00     42.08 o 
   3   1  16      176.37      158.28     19.27 o 
   4   1  16      179.80      124.68     46.44 o 
  -9   2  16       50.37      105.32     32.20 o 
  -8   2  16       23.75       27.75     28.35 o 
  -7   2  16        0.25        3.58     58.11 o 
  -6   2  16        4.66      -27.78     32.89 o 
  -5   2  16        6.40       28.55     43.12 o 
  -4   2  16        5.67       12.24     24.22 o 
  -3   2  16       87.46       69.26     17.35 o 
  -2   2  16       17.51       -3.01     36.31 o 
  -1   2  16       22.49       14.55     29.75 o 
   0   2  16        0.90       21.60     31.17 o 
   1   2  16       60.06       -3.50    104.89 o 
   2   2  16      124.83       14.27     84.66 o 
   3   2  16      179.39      197.29     32.18 o 
   4   2  16      121.99      -15.82    117.73 o 
  -9   3  16        0.25       23.15     88.65 o 
  -8   3  16       69.08       74.65     28.28 o 
  -7   3  16        9.63       33.22     21.82 o 
  -6   3  16        3.00       19.68     53.98 o 
  -5   3  16       20.49      -25.20     53.38 o 
  -4   3  16       24.05      -15.70     39.66 o 
  -3   3  16       33.29       38.68     31.41 o 
  -2   3  16      206.34      180.65     57.87 o 
  -1   3  16       48.83      -10.78     51.51 o 
   0   3  16       16.23       -4.53     32.89 o 
   1   3  16       26.73      -25.40     56.45 o 
   2   3  16       55.58       57.24     35.52 o 
   3   3  16       32.08       51.08     58.16 o 
   4   3  16        0.34       23.72     90.64 o 
  -9   4  16       61.74      120.56     36.13 o 
  -8   4  16       32.56      -22.31    139.76 o 
  -7   4  16       11.31        6.17     38.02 o 
  -6   4  16        6.24       16.81     38.55 o 
  -5   4  16        0.14       25.26     48.92 o 
  -4   4  16        2.27      -32.08     56.56 o 
  -3   4  16        2.41       15.56     19.75 o 
  -2   4  16       43.30       39.49     26.06 o 
  -1   4  16       16.42        0.77     31.68 o 
   0   4  16       83.67       47.37     30.98 o 
   1   4  16        1.14      -67.54     84.35 o 
   2   4  16      225.27      250.28     32.05 o 
   3   4  16      133.33       49.12    113.35 o 
  -8   5  16      302.94      323.57     57.59 o 
  -7   5  16      232.14      220.65     27.35 o 
  -6   5  16      321.04       35.18     97.86 o 
  -5   5  16      334.38      355.19     61.03 o 
  -4   5  16      752.33      802.67     39.14 o 
  -3   5  16      409.63      428.92     58.19 o 
  -2   5  16      447.55      502.39     26.96 o 
  -1   5  16      630.15      623.92     31.00 o 
   0   5  16     1142.67     1118.31     38.96 o 
   1   5  16      235.55      257.75     32.28 o 
   2   5  16      985.81      962.63     55.60 o 
  -7   6  16       28.53       23.43     89.23 o 
  -6   6  16       55.79       62.67     35.86 o 
  -5   6  16        1.97      -24.77     41.12 o 
  -4   6  16        0.39        5.04     35.50 o 
  -3   6  16        1.14        0.91     38.73 o 
  -2   6  16        0.91       26.03     21.98 o 
  -1   6  16       21.56       30.98     24.76 o 
   0   6  16      145.46      153.77     23.11 o 
   1   6  16      191.81      226.27     31.23 o 
   2   6  16      444.60      482.48     39.17 o 
  -6   7  16      160.25      149.08     51.95 o 
  -5   7  16      197.23      -39.52    185.21 o 
  -4   7  16      135.70       38.68    147.38 o 
  -3   7  16       85.66      106.64     29.93 o 
  -2   7  16       77.13       83.93    125.08 o 
  -1   7  16      432.79      497.48     38.89 o 
   0   7  16      572.72      511.90     45.01 o 
  -8   1  17       26.83       -5.99     63.82 o 
  -7   1  17       71.42       30.36     31.21 o 
  -6   1  17        5.46       12.66     31.73 o 
  -5   1  17       25.47      -48.52     48.52 o 
  -4   1  17        3.54      -14.57     28.65 o 
  -3   1  17        2.04      -18.03     33.39 o 
  -2   1  17       33.98       18.86     24.10 o 
  -1   1  17      137.49       66.30     27.62 o 
   0   1  17      199.11      198.72     27.19 o 
   1   1  17      416.46      423.10     28.69 o 
   2   1  17       47.67       38.51     29.28 o 
   3   1  17        4.07      -16.95     40.26 o 
  -8   2  17      106.55      151.34     42.07 o 
  -7   2  17       91.96      100.51     26.81 o 
  -6   2  17      102.74      116.01     26.46 o 
  -5   2  17      860.36      877.15     63.20 o 
  -4   2  17      478.21      521.57     33.74 o 
  -3   2  17      603.11      608.67     43.71 o 
  -2   2  17      919.76      872.23     35.04 o 
  -1   2  17     1630.94     1535.27     45.87 o 
   0   2  17      101.97      143.01     23.90 o 
   1   2  17      899.00     1003.02     52.71 o 
   2   2  17       21.53       25.45     40.43 o 
   3   2  17        1.33      -67.73     67.73 o 
  -8   3  17        0.21      -70.86     70.86 o 
  -7   3  17       33.54       32.72     47.74 o 
  -6   3  17        2.17       -6.15     31.30 o 
  -5   3  17      126.11       93.22     26.83 o 
  -4   3  17        7.63       16.87     31.88 o 
  -3   3  17       72.59       52.84     24.48 o 
  -2   3  17      332.34      303.52     52.80 o 
  -1   3  17      394.49      398.80     25.56 o 
   0   3  17      331.13      364.54     25.96 o 
   1   3  17      891.53      870.94     49.28 o 
   2   3  17      243.76      147.46     31.87 o 
  -7   4  17      141.97      240.00     42.36 o 
  -6   4  17      236.32      211.09     29.50 o 
  -5   4  17      846.53      822.54     41.36 o 
  -4   4  17      529.76      578.37     34.66 o 
  -3   4  17      282.36      269.05     42.29 o 
  -2   4  17      421.15      447.37     27.06 o 
  -1   4  17      494.62      545.91     28.70 o 
   0   4  17        6.35       14.69     22.40 o 
   1   4  17      605.06      557.23     48.28 o 
   2   4  17       90.41       50.05     67.81 o 
  -6   5  17       66.06       79.34     37.55 o 
  -5   5  17       10.06      -46.10     61.61 o 
  -4   5  17       14.82       15.86     40.95 o 
  -3   5  17        5.34      -10.08     30.87 o 
  -2   5  17       61.94       40.90     50.08 o 
  -1   5  17      170.83      207.67     24.54 o 
   0   5  17      163.73      151.46     28.49 o 
   1   5  17       77.29       26.28     48.48 o 
  -5   6  17        1.43       41.21     29.09 o 
  -4   6  17        1.26     -121.41    121.41 o 
  -3   6  17       17.86       59.54     29.60 o 
  -2   6  17        0.08       18.09     44.76 o 
  -1   6  17        5.20       11.84     52.24 o 
  -7   0  18       61.53       36.70     49.98 o 
  -6   0  18       76.13       67.99     37.15 o 
  -5   0  18      594.18      492.51     74.10 o 
  -4   0  18      351.34      419.30     39.24 o 
  -3   0  18      365.64      383.23     30.47 o 
  -2   0  18      263.42      317.32     26.39 o 
  -1   0  18      474.88      392.29     83.22 o 
   0   0  18     1239.89     1182.46     48.27 o 
   1   0  18      156.11       63.51     34.21 o 
  -7   1  18      279.87      132.13    113.01 o 
  -6   1  18      643.67      643.38     31.93 o 
  -5   1  18      173.15      191.45     56.49 o 
  -4   1  18       22.88       17.13     42.75 o 
  -3   1  18        7.59       34.19     19.61 o 
  -2   1  18      448.57      434.92     22.35 o 
  -1   1  18      139.26      160.07     32.80 o 
   0   1  18      934.68      826.86     41.04 o 
   1   1  18       17.83       15.77     27.59 o 
  -7   2  18       49.96       55.06     95.15 o 
  -6   2  18        4.83       11.58     43.48 o 
  -5   2  18        1.14       11.63     26.06 o 
  -4   2  18        8.78      -41.98     41.98 o 
  -3   2  18       66.72        5.95     40.43 o 
  -2   2  18      206.78      178.64     50.68 o 
  -1   2  18      101.26      114.35     20.98 o 
   0   2  18      139.85      172.13     25.63 o 
   1   2  18        1.57       10.90     37.27 o 
  -6   3  18        0.59     -129.31    129.31 o 
  -5   3  18       15.55      -68.61     68.61 o 
  -4   3  18       18.72      -10.75     42.98 o 
  -3   3  18       12.01       -2.37     47.32 o 
  -2   3  18        0.61      -32.01     53.17 o 
  -1   3  18       22.88      -17.98     62.40 o 
   0   3  18        7.63       -0.57     35.92 o 
  -5   4  18       67.12       54.78     94.31 o 
  -4   4  18      110.90      142.30     44.32 o 
  -3   4  18      102.48       99.40     39.53 o 
  -2   4  18      129.34      109.67     43.07 o 
  -1   4  18      290.16      284.05     35.65 o 
  -3   5  18      160.67      193.33     63.24 o 
  -5   1  19        3.08      -67.48     67.48 o 
  -4   1  19       35.76       22.06     35.43 o 
  -3   1  19       93.10       25.11     44.22 o 
  -2   1  19      370.83      360.92     52.57 o 
  -4   2  19       18.13      -96.00    163.20 o 
  -3   2  19      288.74      286.21     38.97 o 
  -2   2  19      308.32      271.89     44.89 o 
                                                 
